# Supplementary material for: Identification of Key Genes Involved in Lactic Acid Metabolism in Periodontitis Based on Bioinformatics Analysis
Source: J Cell Mol Med. 2026 Apr 17;30(8):e71141. doi: 10.1111/jcmm.71141 (PMC13090170; doi:10.1111/jcmm.71141)
Supplement: Supplementary file 2 — Table S1: The Lactic acid metabolism‐related genes. [file JCMM-30-e71141-s003.xlsx]

## Sheet: Sheet1
Table S1 The Lactic acid metabolism-related genes
HMOX1
NGLY1
CLPB
NDUFB9
FKTN
MLIP
HIBCH
PDP1
SLC2A1
POMT1
SLC4A1
CYC1
COQ2
SLC16A8
CFI
SLC25A19
LDHB
RHAG
ALDOA
C1QBP
GATA1
SLC25A12
MRPL12
XK
NDUFB8
LDHA
NDUFAF3
TIMM50
NDUFV2
TUFM
EMB
COX8A
MYC
PYGL
MDH2
HTRA2
CYP27A1
HAGH
PLEC
GATA2
HSD17B10
PDSS1
SCO1
NDUFS2
CHCHD10
MTHFD1
MRPS22
GYS2
UQCRH
KLF1
SDHB
DGUOK
ISCA1
NDUFS1
AIFM1
RPS14
NDUFS6
HBB
PUS1
RNASEH1
COX5A
SUCLG1
JAK2
NDUFA6
ADAMTS13
NDUFA2
PIGA
PDHX
STAT2
SLC19A1
RHD
PNPLA8
IRAK1
MRPS7
UQCRC2
HPDL
ABCG8
COX6B1
COX4I1
POMT2
SOD1
NDUFAF2
NDUFA13
SFXN4
LIAS
LETM1
ZNFX1
LONP1
SLC25A10
SLC25A3
NDUFAF4
MRPS34
ACAT2
MRPS2
SLC5A8
COX10
ECHS1
PMPCB
PNPLA2
SLC16A1
ACAT1
PNPT1
NDUFB11
ATAD3A
RHCE
COQ4
NUBPL
PER2
FLI1
MRPL3
TRMT5
LRPPRC
SPP1
CAV3
RRM2B
SDHA
COX15
POMGNT1
DNM1L
NDUFS3
EARS2
MRPS28
LYST
INPP5K
WARS2
TK2
PNPO
NARS2
FASTKD2
YARS2
NDUFS8
SLC25A4
KY
GAA
NDUFA12
NDUFA1
MIPEP
GOT2
CA5A
ACAD9
ALDH4A1
NDUFB3
MPV17
PITRM1
NDUFS7
SLC16A7
AGK
UQCRQ
AARS2
PDHA1
TET2
DLD
SLC13A3
CDAN1
MVK
PHKG2
GTPBP3
PARK7
BCS1L
PLA2G6
LIPT2
FBXL4
OGDH
LYRM4
LIPT1
TRMU
PIK3CG
KIF23
NDUFA8
TXN2
SLC7A7
TSFM
POLRMT
NDUFB7
NFS1
KCNN4
VARS2
CALR
SLC16A3
COX6A2
FARS2
TCIRG1
NDUFA11
SIL1
NDUFB10
LYRM7
SLC19A3
OCRL
STAT4
CD46
LIPA
ATPAF2
DARS2
MPL
POLG2
TTC26
NDUFAF1
NSUN2
GFM2
PDSS2
GFM1
UQCRB
LPIN1
SURF1
COX16
MTO1
SYNJ1
PPCS
HLADRB1
SLC25A42
ACTN3
AKR1D1
CHEK2
VPS13A
PC
COL4A1
NDUFC2
MRPS14
SLC25A26
B3GALNT2
NDUFA4
HIF1A
TP53
DTYMK
CPT2
FKRP
RARS2
LDHC
FOXRED1
DAG1
RMND1
HMGCL
TMEM126B
COQ9
PIEZO1
TACO1
MECR
TIMMDC1
DNAJC19
NDUFA10
ISCU
SLC39A8
MECP2
TIMM22
HS6ST2
NSUN3
TPK1
HMGCS2
NDUFS4
CFH
ACADM
MTFMT
MRPS16
ALDH6A1
LDHAL6B
LDHD
SCO2
COG8
NFU1
SLC25A13
CARS2
TARS2
PNKD
NDUFV1
UPB1
LDHAL6A
SERAC1
RB1
POLG
NDUFA9
MRPL44
PFKFB2
SLC5A12
