# Supplementary material for: Identification of Key Genes Involved in Lactic Acid Metabolism in Periodontitis Based on Bioinformatics Analysis
Source: J Cell Mol Med. 2026 Apr 17;30(8):e71141. doi: 10.1111/jcmm.71141 (PMC13090170; doi:10.1111/jcmm.71141)
Supplement: Supplementary file 4 — Table S3: Gene set enrichment analysis for CFI. [file JCMM-30-e71141-s004.xlsx]

## Sheet: 01.CFI
Table S3 Gene set enrichment analysis for CFI
	ID	Description	setSize	enrichmentScore	NES	pvalue	p.adjust	qvalue	rank	leading_edge	core_enrichment
KEGG_PATHWAYS_IN_CANCER	KEGG_PATHWAYS_IN_CANCER	KEGG_PATHWAYS_IN_CANCER	319	0.453082125418407	2.32647755612116	0.000117357117709189	0.000701850749912269	0.000313182828908221	4507	tags=38%, list=20%, signal=31%	PIK3R3/DAPK1/COL4A1/TGFB2/LAMB1/LAMC1/CASP3/BIRC3/TGFBR2/ITGB1/TGFB3/HSP90B1/COL4A2/CXCL8/ETS1/BID/MAP2K1/EPAS1/JAK1/AKT3/LAMA4/LAMA3/LAMB3/PRKCB/LAMC2/RAC2/PIK3CG/PLCG2/RARB/COL4A4/TRAF5/CSF3R/STK4/PDGFRB/KITLG/CDK6/HIF1A/MMP9/CASP9/LEF1/PIK3CD/MECOM/LAMA2/FZD4/IL6/TFG/CBLB/TRAF4/PDGFRA/FOS/GRB2/VEGFC/PTGS2/MLH1/CSF2RA/CASP8/PIK3CA/BMP2/PDGFA/BAX/RUNX1T1/PTK2/VEGFA/WNT5B/MMP1/TGFA/JUN/STAT3/MMP2…
KEGG_MAPK_SIGNALING_PATHWAY	KEGG_MAPK_SIGNALING_PATHWAY	KEGG_MAPK_SIGNALING_PATHWAY	259	0.370582175891007	1.86586556915883	0.000120656370656371	0.000701850749912269	0.000313182828908221	4805	tags=36%, list=21%, signal=29%	IL1A/TGFB2/CASP3/TGFBR2/DUSP6/TGFB3/IL1B/MAP3K5/CD14/RASGRP3/PRKACB/MAP2K1/AKT3/MEF2C/GADD45A/PRKCB/RAC2/PPP3CC/RRAS/STK4/RAP1B/PDGFRB/MAP3K7/GNA12/RPS6KA2/MECOM/IL1R1/DUSP5/DUSP10/RASGRP2/PDGFRA/FOS/GRB2/PPP3CB/PDGFA/MRAS/RAPGEF2/HSPA6/JUN/MAP4K1/TAB2/MAPKAPK2/PTPN7/GADD45B/RPS6KA3/NFKB1/SOS1/MAPK9/PRKCA/MAP2K6/RASGRP1/ARRB2/DUSP2/MAPK8IP3/MAP3K13/DDIT3/ATF2/CDC42/CACNA1C/FAS/DUSP4/NR4A1/HSPA8/R…
KEGG_CYTOKINE_CYTOKINE_RECEPTOR_INTERACTION	KEGG_CYTOKINE_CYTOKINE_RECEPTOR_INTERACTION	KEGG_CYTOKINE_CYTOKINE_RECEPTOR_INTERACTION	255	0.454601898820164	2.28468280747904	0.000120918984280532	0.000701850749912269	0.000313182828908221	4520	tags=41%, list=20%, signal=33%	CXCL1/TNFRSF21/IL1A/KDR/TGFB2/TNFSF10/TGFBR2/CXCL13/CSF2RB/TGFB3/IL1B/CSF3/CXCL6/OSMR/TNFSF13/CXCL8/CXCL3/INHBA/IL15/CXCL2/TNFRSF17/CXCR4/CXCL16/IFNGR1/IL19/CSF3R/TNFRSF10B/PDGFRB/KITLG/IL10RA/IL6ST/TNFRSF11B/TNFRSF1B/IL2RG/IFNAR2/TNFRSF10D/IL24/IL6/CX3CR1/IFNAR1/TNFSF13B/CCL8/IL18R1/IL1R1/ACVRL1/IL4R/CCL3/BMPR2/CXCL12/PDGFRA/CD27/VEGFC/IL2RB/CCL4/IL15RA/IL10RB/CSF2RA/PPBP/CCR6/CCL18/LTB/BMP2/PDG…
KEGG_REGULATION_OF_ACTIN_CYTOSKELETON	KEGG_REGULATION_OF_ACTIN_CYTOSKELETON	KEGG_REGULATION_OF_ACTIN_CYTOSKELETON	209	0.446268813223077	2.19215385970171	0.000124610591900312	0.000701850749912269	0.000313182828908221	4624	tags=38%, list=20%, signal=30%	MYH10/PIK3R3/PDGFD/ITGA8/ITGB1/ITGA1/PIP4K2A/CD14/ITGA4/MAP2K1/CFL2/PIP5K1B/SSH2/ARHGEF6/RAC2/PXN/IQGAP2/PIK3CG/ITGB2/ITGAX/RRAS/PDGFRB/ARPC1B/ITGAL/GNA12/PIP5K1A/PIK3CD/ITGAM/F2R/VAV2/TMSB4X/ITGA7/PDGFRA/ROCK1/CYFIP2/ITGA5/VAV1/NCKAP1L/ARPC5/PIK3CA/PDGFA/PTK2/MRAS/ITGB7/ITGB6/ROCK2/MYLK/ITGA9/SOS1/PPP1R12A/RDX/PIKFYVE/ITGA3/MYL9/ITGAV/ITGA6/FGD3/MSN/GNA13/FN1/CDC42/MYH9/ITGAE/LIMK1/ITGA2/TIAM2/A…
KEGG_FOCAL_ADHESION	KEGG_FOCAL_ADHESION	KEGG_FOCAL_ADHESION	195	0.514144691754016	2.50686515067588	0.000125992188484314	0.000701850749912269	0.000313182828908221	4471	tags=45%, list=20%, signal=36%	PIK3R3/PDGFD/ITGA8/KDR/COL4A1/LAMB1/LAMC1/BIRC3/ITGB1/ITGA1/COL4A2/VWF/ITGA4/MAP2K1/AKT3/LAMA4/LAMA3/LAMB3/PRKCB/LAMC2/RAC2/PXN/PIK3CG/COL4A4/RAP1B/PDGFRB/SHC1/PIK3CD/LAMA2/VAV2/ITGA7/PDGFRA/ROCK1/GRB2/VEGFC/ITGA5/VAV1/PARVA/PIK3CA/PDGFA/FYN/PTK2/VEGFA/JUN/ITGB7/THBS1/ITGB6/BIRC2/ROCK2/MYLK/COL5A1/PARVG/ITGA9/SOS1/MAPK9/PPP1R12A/SPP1/PRKCA/COL6A3/CCND2/ITGA3/MYL9/ITGAV/ITGA6/SHC2/COL5A2/FN1/CDC42…
KEGG_CHEMOKINE_SIGNALING_PATHWAY	KEGG_CHEMOKINE_SIGNALING_PATHWAY	KEGG_CHEMOKINE_SIGNALING_PATHWAY	182	0.550144342872494	2.65734594588614	0.000127226463104326	0.000701850749912269	0.000313182828908221	4507	tags=48%, list=20%, signal=39%	CXCL1/PIK3R3/CXCL13/LYN/CXCL6/CXCL8/PRKACB/MAP2K1/CXCL3/AKT3/PREX1/DOCK2/CXCL2/ELMO1/HCK/PRKCB/RAC2/PXN/JAK3/CXCR4/CXCL16/PIK3CG/RAP1B/SHC1/NCF1/ADCY4/PIK3CD/CX3CR1/CCL8/VAV2/CCL3/RASGRP2/GNG2/CXCL12/ROCK1/GRB2/PTK2B/VAV1/CCL4/ITK/PPBP/CCR6/CCL18/PIK3CA/GNG7/PLCB1/STAT2/GNB1/PTK2/CXCL5/CCL20/STAT3/GNG10/CCR2/ROCK2/STAT5B/NFKB1/CCL5/CCL19/SOS1/GNG11/PRKCD/ADCY3/ARRB2/FGR/CCR1/CCR7/SHC2/CCL2/XCL1/C…
KEGG_ENDOCYTOSIS	KEGG_ENDOCYTOSIS	KEGG_ENDOCYTOSIS	177	0.361880264114181	1.7421061591071	0.000127242651736862	0.000701850749912269	0.000313182828908221	5664	tags=40%, list=25%, signal=30%	KDR/SH3GLB1/GIT2/ARFGAP3/PIP5K1B/DAB2/CXCR4/IL2RG/PIP5K1A/AP2B1/F2R/RAB31/SMAP2/NEDD4L/CBLB/TFRC/ARAP3/PDGFRA/SH3KBP1/IL2RB/IQSEC1/EHD4/RAB5C/ITCH/ACAP1/HSPA6/HLA-B/CSF1R/HLA-F/RABEP1/AP2M1/ARRB2/PIKFYVE/VPS45/CLTC/HLA-C/EHD3/NEDD4/RAB11FIP4/HLA-A/CDC42/KIT/HLA-G/MET/PSD/HSPA8/CXCR2/HLA-E/MDM2/ASAP1/GRK5/VPS37B/DNAJC6/AP2A2/CHMP1B/CBL/EPS15/PIP5K1C/RAB11B/CCR5/RAB11FIP1/DNM1L/SMURF2/CLTA/ARFGAP1/…
KEGG_HUNTINGTONS_DISEASE	KEGG_HUNTINGTONS_DISEASE	KEGG_HUNTINGTONS_DISEASE	156	0.389559419276583	1.84169378293813	0.000130157490563582	0.000701850749912269	0.000313182828908221	6223	tags=42%, list=27%, signal=31%	CASP3/CREB3L2/TGM2/CASP9/AP2B1/PPARGC1A/SDHA/ITPR1/GNAQ/POLR2K/CASP8/NDUFA1/PLCB1/BAX/CREB3/POLR2C/AP2M1/COX7A1/HIP1/BBC3/CLTC/UQCRH/GPX1/NDUFA3/TBPL1/DNAL1/CREB1/HDAC1/UQCR10/UQCRFS1/NDUFB10/TBP/SIN3A/SLC25A4/NDUFS3/NDUFA8/AP2A2/NDUFA2/COX7A2L/COX4I1/PLCB4/NDUFA7/NDUFS4/CREB3L4/POLR2H/COX6A1/UQCRC2/SDHB/NDUFB5/DNALI1/COX7C/NDUFB9/CLTA/NDUFV2/TFAM/NDUFS2/POLR2D/NDUFS1/DLG4/NDUFC2/POLR2F/PPARG/NDU…
KEGG_JAK_STAT_SIGNALING_PATHWAY	KEGG_JAK_STAT_SIGNALING_PATHWAY	KEGG_JAK_STAT_SIGNALING_PATHWAY	152	0.430684242993717	2.02705090633577	0.000130958617077004	0.000701850749912269	0.000313182828908221	4520	tags=36%, list=20%, signal=29%	PIK3R3/CSF2RB/CSF3/OSMR/JAK1/AKT3/IL15/JAK3/PIK3CG/IFNGR1/IL19/CSF3R/IL10RA/IL6ST/IL2RG/IFNAR2/PIK3CD/SOCS3/IL24/IL6/IFNAR1/IL4R/CBLB/GRB2/IL2RB/IL15RA/TYK2/IL10RB/CSF2RA/SOCS1/PIK3CA/STAT2/SPRY1/PTPN6/IL7R/SPRY4/STAT3/PIAS1/IL3RA/STAT5B/SOS1/STAT4/CCND2/SOCS4/BCL2L1/JAK2/IL5RA/IL21R/AKT2/LIF/LEPR/SOS2/CBL/CLCF1/IL10
KEGG_ALZHEIMERS_DISEASE	KEGG_ALZHEIMERS_DISEASE	KEGG_ALZHEIMERS_DISEASE	141	0.419063904701134	1.95451262517528	0.000131700250230475	0.000701850749912269	0.000313182828908221	5388	tags=40%, list=24%, signal=31%	MME/CASP3/IL1B/ADAM10/EIF2AK3/BID/PPP3CC/BACE2/LPL/ERN1/CASP9/SDHA/ITPR1/PPP3CB/GNAQ/NCSTN/CASP8/NDUFA1/PLCB1/ATF6/ATP2A3/CDK5/COX7A1/ATP2A2/SNCA/APP/CASP7/UQCRH/CACNA1C/NDUFA3/FAS/CAPN2/UQCR10/UQCRFS1/NDUFB10/APOE/PSEN2/NDUFS3/NDUFA8/PPP3CA/NDUFA2/COX7A2L/COX4I1/PLCB4/NDUFA7/NDUFS4/COX6A1/UQCRC2/SDHB/CALM1/NDUFB5/COX7C/NDUFB9/NDUFV2/NDUFS2/NDUFS1
KEGG_NATURAL_KILLER_CELL_MEDIATED_CYTOTOXICITY	KEGG_NATURAL_KILLER_CELL_MEDIATED_CYTOTOXICITY	KEGG_NATURAL_KILLER_CELL_MEDIATED_CYTOTOXICITY	130	0.51876944258263	2.38979911549222	0.000133333333333333	0.000701850749912269	0.000313182828908221	3304	tags=42%, list=14%, signal=36%	PIK3R3/TNFSF10/CASP3/FCGR3A/FCGR3B/BID/MAP2K1/LCP2/FCER1G/ICAM2/ICAM1/PRKCB/RAC2/PPP3CC/PIK3CG/ITGB2/PLCG2/IFNGR1/CD48/MICB/TNFRSF10B/KLRC1/SHC1/ITGAL/IFNAR2/NFATC3/TNFRSF10D/GZMB/PIK3CD/IFNAR1/VAV2/TYROBP/GRB2/PTK2B/PPP3CB/VAV1/PIK3CA/FYN/PTPN6/TNFRSF10C/HLA-B/ZAP70/SOS1/CD247/PRKCA/NFATC1/LCK/HLA-C/SHC2/HLA-A/PRF1/HLA-G/FAS/SH2D1B
KEGG_CELL_ADHESION_MOLECULES_CAMS	KEGG_CELL_ADHESION_MOLECULES_CAMS	KEGG_CELL_ADHESION_MOLECULES_CAMS	127	0.575125937008679	2.63629264978023	0.000134354426978369	0.000701850749912269	0.000313182828908221	4708	tags=54%, list=21%, signal=43%	NRCAM/SELE/ITGA8/SELP/ITGB1/CLDN1/CDH5/SELL/PTPRM/ITGA4/CLDN7/JAM2/PTPRC/CD86/HLA-DRA/HLA-DMB/ICAM2/ICAM1/ITGB2/CLDN10/ICAM3/HLA-DOB/HLA-DMA/PECAM1/ITGAL/VCAN/ESAM/CDH3/VCAM1/ITGAM/CD2/ALCAM/JAM3/HLA-DPA1/SELPLG/HLA-DRB1/HLA-DQB1/CD34/ITGB7/MPZL1/SDC2/HLA-B/HLA-F/CLDN5/HLA-DPB1/CLDN11/ITGA9/CD58/ITGAV/ITGA6/CD276/HLA-C/CD274/HLA-A/CD99/HLA-G/HLA-DOA/CD226/HLA-DQA1/CD8A/HLA-E/ICOS/CD4/CD22/GLG1/CN…
KEGG_UBIQUITIN_MEDIATED_PROTEOLYSIS	KEGG_UBIQUITIN_MEDIATED_PROTEOLYSIS	KEGG_UBIQUITIN_MEDIATED_PROTEOLYSIS	127	0.434835749440053	1.99322307749301	0.000134354426978369	0.000701850749912269	0.000313182828908221	7347	tags=52%, list=32%, signal=35%	BIRC3/UBE2H/UBE2J1/CDC27/UBE2W/SOCS3/NEDD4L/CBLB/UBE2D2/UBE2Q1/SOCS1/ITCH/BIRC2/CUL4B/CUL1/PIAS1/FBXO4/UBE2I/FBXW11/UBE2Z/BIRC6/UBR5/TRIP12/DET1/HERC1/TRIM32/NEDD4/UBE4A/UBE2F/UBE2L6/UBE2G2/UBA3/MDM2/ANAPC10/CUL2/TRIM37/ANAPC13/DDB1/CBL/ANAPC4/CDC26/CUL7/UBE2S/RCHY1/CDC16/RNF7/SMURF2/PPIL2/UBE2D3/FBXW8/KLHL9/UBE2L3/CUL4A/TRAF6/UBA6/UBE2D1/ANAPC5/XIAP/FBXW7/FANCL/PRPF19/ANAPC7/UBE2QL1/HERC3/CUL5/U…
KEGG_LYSOSOME	KEGG_LYSOSOME	KEGG_LYSOSOME	120	0.565895822628194	2.57174325404301	0.0001356300013563	0.000701850749912269	0.000313182828908221	4207	tags=48%, list=18%, signal=40%	FUCA1/CTSO/HEXB/CTSL/TPP1/CTSH/CTSS/CD63/CTSB/SCARB2/ENTPD4/ACP2/HEXA/LAMP3/GUSB/GLB1/LAPTM5/CLN5/NEU1/GGA2/AP3B1/ATP6V0A4/M6PR/GNS/AP3M1/SLC17A5/PSAP/LIPA/TCIRG1/AP4B1/NPC2/NAGA/AP1S2/ATP6V0B/GALC/CTSZ/MAN2B1/CTSK/AP3S2/PPT1/CTSC/AP3D1/CLTC/MANBA/NAGLU/LAPTM4A/GBA/LGMN/CTSA/AP3S1/GNPTG/AP1G1/ARSA/IGF2R/GAA/MFSD8/DNASE2/CTSD
KEGG_SPLICEOSOME	KEGG_SPLICEOSOME	KEGG_SPLICEOSOME	118	0.459776941712879	2.08420141210151	0.000135924969416882	0.000701850749912269	0.000313182828908221	7136	tags=58%, list=31%, signal=40%	HNRNPC/SNRNP27/AQR/HNRNPK/U2SURP/HSPA6/SNRPC/HNRNPU/SRSF5/NCBP1/SNRPB2/LSM8/RBM25/SRSF7/DDX5/PRPF3/CDC40/HSPA8/CRNKL1/SF3B1/RBM17/PPIE/NCBP2/SNRPD2/RBM8A/SRSF4/PRPF38A/ZMAT2/SF3B6/SRSF10/SNRNP70/PHF5A/THOC1/SNRPG/SYF2/PRPF18/SRSF6/DDX23/ACIN1/LSM4/SMNDC1/PLRG1/SF3B5/LSM2/DHX16/CDC5L/SLU7/PRPF8/DHX8/LSM6/SNRNP200/CTNNBL1/DDX42/U2AF1/DHX38/USP39/SNW1/TCERG1/PCBP1/RBM22/DHX15/SNRPB/PQBP1/TRA2B/DDX46…
KEGG_LEUKOCYTE_TRANSENDOTHELIAL_MIGRATION	KEGG_LEUKOCYTE_TRANSENDOTHELIAL_MIGRATION	KEGG_LEUKOCYTE_TRANSENDOTHELIAL_MIGRATION	114	0.582311745738383	2.62775734986373	0.000136761487964989	0.000701850749912269	0.000313182828908221	3213	tags=46%, list=14%, signal=39%	PIK3R3/ITGB1/CLDN1/CDH5/ITGA4/CLDN7/NCF2/JAM2/ICAM1/PRKCB/RAC2/PXN/CXCR4/PIK3CG/ITGB2/PLCG2/CLDN10/RAP1B/PECAM1/NCF1/ITGAL/MMP9/NCF4/ESAM/RHOH/PIK3CD/VCAM1/ITGAM/CYBB/CYBA/VAV2/CXCL12/JAM3/ROCK1/PTK2B/VAV1/ITK/PIK3CA/PTK2/MMP2/CLDN5/ROCK2/THY1/CLDN11/PRKCA/SIPA1/MYL9/RASSF5/MSN/RAPGEF4/CD99/CDC42
KEGG_T_CELL_RECEPTOR_SIGNALING_PATHWAY	KEGG_T_CELL_RECEPTOR_SIGNALING_PATHWAY	KEGG_T_CELL_RECEPTOR_SIGNALING_PATHWAY	107	0.499610133726125	2.23161165598682	0.0001383700013837	0.000701850749912269	0.000313182828908221	4686	tags=46%, list=20%, signal=37%	PIK3R3/PRKCQ/MAP2K1/LCP2/AKT3/PTPRC/PPP3CC/PIK3CG/MAP3K7/NFKBIE/NFATC3/PIK3CD/MALT1/VAV2/CBLB/NCK1/FOS/GRB2/PPP3CB/VAV1/ITK/PIK3CA/FYN/PTPN6/JUN/ZAP70/NFKB1/SOS1/MAPK9/CD247/RASGRP1/CD3D/NFATC1/LCK/CDC42/CARD11/CD8A/PAK2/AKT2/ICOS/SOS2/PPP3CA/CD4/CBL/RAF1/IKBKB/IL10/LAT/PDCD1
KEGG_TOLL_LIKE_RECEPTOR_SIGNALING_PATHWAY	KEGG_TOLL_LIKE_RECEPTOR_SIGNALING_PATHWAY	KEGG_TOLL_LIKE_RECEPTOR_SIGNALING_PATHWAY	99	0.515901770216228	2.28122264945669	0.000139178844815588	0.000701850749912269	0.000313182828908221	2827	tags=36%, list=12%, signal=32%	PIK3R3/IL1B/LY96/CD14/CXCL8/TICAM2/TLR2/MAP2K1/TLR1/AKT3/CD86/PIK3CG/TLR8/MAP3K7/IFNAR2/TLR4/PIK3CD/IL6/IFNAR1/CCL3/FOS/CCL4/CASP8/PIK3CA/CTSK/JUN/TAB2/TRAF3/NFKB1/CCL5/MAPK9/SPP1/MAP2K6/IRAK4/RIPK1/IRF5
KEGG_PARKINSONS_DISEASE	KEGG_PARKINSONS_DISEASE	KEGG_PARKINSONS_DISEASE	96	0.448920510852217	1.97194208051979	0.000140765765765766	0.000701850749912269	0.000313182828908221	6525	tags=48%, list=29%, signal=34%	CASP3/LRRK2/UBE2J1/CASP9/SDHA/NDUFA1/UBB/HTRA2/COX7A1/SNCA/SLC18A2/UQCRH/PARK7/NDUFA3/UBE2L6/UBE2G2/UQCR10/UQCRFS1/NDUFB10/SNCAIP/SLC25A4/NDUFS3/NDUFA8/NDUFA2/COX7A2L/COX4I1/NDUFA7/NDUFS4/COX6A1/UQCRC2/SDHB/NDUFB5/COX7C/NDUFB9/NDUFV2/NDUFS2/NDUFS1/UBE2L3/UCHL1/NDUFC2/NDUFB3/UQCRC1/UQCRQ/NDUFAB1/SDHC/NDUFA9
KEGG_FC_GAMMA_R_MEDIATED_PHAGOCYTOSIS	KEGG_FC_GAMMA_R_MEDIATED_PHAGOCYTOSIS	KEGG_FC_GAMMA_R_MEDIATED_PHAGOCYTOSIS	91	0.527188263973055	2.29985676328355	0.000140884756269372	0.000701850749912269	0.000313182828908221	4630	tags=45%, list=20%, signal=36%	PIK3R3/FCGR3A/LYN/MAP2K1/FCGR2A/AKT3/CFL2/PTPRC/PIP5K1B/DOCK2/HCK/PRKCB/RAC2/PIK3CG/PLCG2/FCGR2C/FCGR2B/ARPC1B/NCF1/PIP5K1A/PIK3CD/VAV2/VAV1/MARCKSL1/ARPC5/PIK3CA/INPP5D/MARCKS/PRKCD/PRKCA/RPS6KB1/PIKFYVE/CDC42/FCGR1A/LIMK1/ASAP1/AKT2/WAS/RAF1/PIP5K1C/LAT
KEGG_APOPTOSIS	KEGG_APOPTOSIS	KEGG_APOPTOSIS	87	0.602763998219455	2.60592404315135	0.000142429853297251	0.000701850749912269	0.000313182828908221	4656	tags=53%, list=20%, signal=42%	PIK3R3/IL1A/TNFSF10/CASP3/BIRC3/CSF2RB/IL1B/BID/CASP10/PRKACB/AKT3/ATM/PPP3CC/PIK3CG/TNFRSF10B/IRAK3/CFLAR/PRKAR2B/CASP9/TNFRSF10D/PIK3CD/DFFB/IL1R1/PPP3CB/AIFM1/CASP8/PIK3CA/BAX/TNFRSF10C/IRAK2/BIRC2/IL3RA/NFKB1/IRAK4/RIPK1/CASP7/TRADD/FAS/BCL2L1/CAPN2/AKT2/FASLG/PPP3CA/DFFA/IKBKB/EXOG
KEGG_HEMATOPOIETIC_CELL_LINEAGE	KEGG_HEMATOPOIETIC_CELL_LINEAGE	KEGG_HEMATOPOIETIC_CELL_LINEAGE	85	0.557236161980692	2.39796407196526	0.000143143429716576	0.000701850749912269	0.000313182828908221	3796	tags=48%, list=17%, signal=40%	MME/IL1A/IL1B/CSF3/ITGA1/CD59/CD14/ITGA4/MS4A1/HLA-DRA/CD38/CSF3R/KITLG/ITGAM/IL6/IL1R1/CR2/IL4R/CD2/TFRC/ITGA5/CD19/HLA-DRB1/CSF2RA/CD37/IL7R/CD34/CR1/CSF1R/IL3RA/CD3D/ITGA3/ITGA6/FCGR1A/KIT/ANPEP/FLT3/IL5RA/ITGA2/CD8A/CD55
KEGG_ECM_RECEPTOR_INTERACTION	KEGG_ECM_RECEPTOR_INTERACTION	KEGG_ECM_RECEPTOR_INTERACTION	83	0.535491978224135	2.29517506142779	0.000143225436837582	0.000701850749912269	0.000313182828908221	3556	tags=43%, list=16%, signal=37%	ITGA8/COL4A1/LAMB1/LAMC1/ITGB1/ITGA1/COL4A2/VWF/ITGA4/LAMA4/LAMA3/LAMB3/LAMC2/COL4A4/CD47/LAMA2/ITGA7/ITGA5/HSPG2/AGRN/ITGB7/THBS1/SDC2/ITGB6/COL5A1/ITGA9/SPP1/COL6A3/ITGA3/ITGAV/ITGA6/COL5A2/FN1/HMMR/LAMA1/ITGA2
KEGG_HYPERTROPHIC_CARDIOMYOPATHY_HCM	KEGG_HYPERTROPHIC_CARDIOMYOPATHY_HCM	KEGG_HYPERTROPHIC_CARDIOMYOPATHY_HCM	82	0.442007556406199	1.88939792937882	0.000143328077970474	0.000701850749912269	0.000313182828908221	4387	tags=37%, list=19%, signal=30%	ITGA8/TGFB2/ITGB1/TGFB3/ITGA1/ITGA4/PRKAG2/TPM1/LAMA2/IL6/ITGA7/ITGA5/SGCB/ITGB7/ITGB6/ATP2A2/ITGA9/ITGA3/TPM3/ITGAV/ITGA6/PRKAG1/CACNA1C/DMD/EMD/ITGA2/TPM2/TGFB1/PRKAB1/ITGB4
KEGG_SMALL_CELL_LUNG_CANCER	KEGG_SMALL_CELL_LUNG_CANCER	KEGG_SMALL_CELL_LUNG_CANCER	84	0.585962621473675	2.51502748308486	0.000143616257360333	0.000701850749912269	0.000313182828908221	4507	tags=48%, list=20%, signal=38%	PIK3R3/COL4A1/LAMB1/LAMC1/BIRC3/ITGB1/COL4A2/AKT3/LAMA4/LAMA3/LAMB3/LAMC2/PIK3CG/RARB/COL4A4/TRAF5/CDK6/CASP9/PIK3CD/LAMA2/TRAF4/PTGS2/PIK3CA/PTK2/BIRC2/TRAF3/PIAS1/NFKB1/ITGA3/ITGAV/ITGA6/FN1/BCL2L1/LAMA1/ITGA2/CDK2/AKT2/CDKN1B/TRAF1/IKBKB
KEGG_ANTIGEN_PROCESSING_AND_PRESENTATION	KEGG_ANTIGEN_PROCESSING_AND_PRESENTATION	KEGG_ANTIGEN_PROCESSING_AND_PRESENTATION	79	0.530633943855187	2.25330475765241	0.000144592249855408	0.000701850749912269	0.000313182828908221	3845	tags=47%, list=17%, signal=39%	CTSL/RFX5/CTSS/NFYA/CTSB/HLA-DRA/HLA-DMB/CANX/HSPA5/IFI30/HLA-DOB/HLA-DMA/KLRC1/PDIA3/PSME1/TAPBP/B2M/HLA-DPA1/HLA-DRB1/HLA-DQB1/CD74/HSPA6/HLA-B/HLA-F/HLA-DPB1/HLA-C/HLA-A/HLA-G/LGMN/HLA-DOA/HSPA8/RFXANK/CREB1/HLA-DQA1/CD8A/HLA-E/HSP90AB1
KEGG_B_CELL_RECEPTOR_SIGNALING_PATHWAY	KEGG_B_CELL_RECEPTOR_SIGNALING_PATHWAY	KEGG_B_CELL_RECEPTOR_SIGNALING_PATHWAY	75	0.634489551257334	2.67262148900245	0.0001453065969195	0.000701850749912269	0.000313182828908221	4507	tags=59%, list=20%, signal=47%	PIK3R3/LYN/RASGRP3/MAP2K1/PIK3AP1/AKT3/PRKCB/RAC2/PPP3CC/PIK3CG/PLCG2/FCGR2B/BTK/NFKBIE/NFATC3/IFITM1/PIK3CD/MALT1/CR2/VAV2/CD79A/FOS/GRB2/PPP3CB/VAV1/CD19/PIK3CA/PTPN6/INPP5D/CD79B/JUN/CD72/NFKB1/SOS1/NFATC1/LILRB3/CARD11/CD81/AKT2/SOS2/PPP3CA/CD22/RAF1/IKBKB
KEGG_CHRONIC_MYELOID_LEUKEMIA	KEGG_CHRONIC_MYELOID_LEUKEMIA	KEGG_CHRONIC_MYELOID_LEUKEMIA	72	0.531991429325437	2.22549597566375	0.000145836371591075	0.000701850749912269	0.000313182828908221	4592	tags=44%, list=20%, signal=36%	PIK3R3/TGFB2/TGFBR2/TGFB3/MAP2K1/AKT3/PIK3CG/CDK6/SHC1/PIK3CD/MECOM/CBLB/GRB2/PIK3CA/STAT5B/NFKB1/SOS1/SHC2/ABL1/BCL2L1/CTBP2/HDAC1/MDM2/AKT2/CDKN1B/TGFB1/SOS2/CBL/SMAD4/RAF1/IKBKB/ARAF
KEGG_LEISHMANIA_INFECTION	KEGG_LEISHMANIA_INFECTION	KEGG_LEISHMANIA_INFECTION	69	0.73331490680807	3.04257534055176	0.000147145379635079	0.000701850749912269	0.000313182828908221	3626	tags=64%, list=16%, signal=54%	IL1A/TGFB2/C3/FCGR3A/FCGR3B/ITGB1/TGFB3/IL1B/ITGA4/TLR2/JAK1/NCF2/FCGR2A/HLA-DRA/HLA-DMB/PRKCB/ITGB2/HLA-DOB/FCGR2C/IFNGR1/HLA-DMA/NCF1/MAP3K7/TLR4/NCF4/ITGAM/CYBA/FOS/HLA-DPA1/PTGS2/MARCKSL1/HLA-DRB1/HLA-DQB1/PTPN6/JUN/CR1/TAB2/HLA-DPB1/NFKB1/IRAK4/FCGR1A/HLA-DOA/JAK2/HLA-DQA1
KEGG_COMPLEMENT_AND_COAGULATION_CASCADES	KEGG_COMPLEMENT_AND_COAGULATION_CASCADES	KEGG_COMPLEMENT_AND_COAGULATION_CASCADES	67	0.598786058523094	2.46651851767065	0.00014792899408284	0.000701850749912269	0.000313182828908221	2540	tags=40%, list=11%, signal=36%	CFH/CD46/PLAT/C3/CFB/TFPI/C1S/CD59/VWF/SERPINA1/A2M/C5AR1/PROS1/C3AR1/F13A1/F2R/CR2/PLAUR/C1QA/C1R/C1QB/CR1/C4A/PLAU/SERPINE1/C2/C1QC
KEGG_VIRAL_MYOCARDITIS	KEGG_VIRAL_MYOCARDITIS	KEGG_VIRAL_MYOCARDITIS	66	0.651316459330107	2.67623197151177	0.000147994672191801	0.000701850749912269	0.000313182828908221	3796	tags=56%, list=17%, signal=47%	MYH10/CASP3/BID/CD86/HLA-DRA/HLA-DMB/ICAM1/RAC2/ITGB2/HLA-DOB/HLA-DMA/ITGAL/CASP9/LAMA2/HLA-DPA1/HLA-DRB1/CASP8/HLA-DQB1/SGCB/FYN/HLA-B/HLA-F/HLA-DPB1/ABL2/HLA-C/HLA-A/ABL1/PRF1/HLA-G/HLA-DOA/DMD/MYH9/MYH11/CAV1/HLA-DQA1/HLA-E/CD55
KEGG_NOD_LIKE_RECEPTOR_SIGNALING_PATHWAY	KEGG_NOD_LIKE_RECEPTOR_SIGNALING_PATHWAY	KEGG_NOD_LIKE_RECEPTOR_SIGNALING_PATHWAY	61	0.535714509581255	2.16441326405353	0.000149745432764301	0.000701850749912269	0.000313182828908221	4810	tags=44%, list=21%, signal=35%	CXCL1/BIRC3/IL1B/HSP90B1/CXCL8/CASP1/CARD8/CXCL2/MAP3K7/IL6/CCL8/CASP8/TAB2/BIRC2/NFKB1/CCL5/MAPK9/NAIP/TNFAIP3/CCL2/CARD9/HSP90AB1/PSTPIP1/RIPK2/IKBKB/MAPK8/TAB3
KEGG_RNA_DEGRADATION	KEGG_RNA_DEGRADATION	KEGG_RNA_DEGRADATION	54	0.582562048627208	2.29729049178212	0.000151929504709815	0.000701850749912269	0.000313182828908221	5714	tags=63%, list=25%, signal=47%	CNOT8/ENO2/DCP2/XRN2/EXOSC1/DCPS/PAPOLA/PARN/PAPOLG/DCP1B/PNPT1/CNOT1/CNOT6L/MPHOSPH6/PATL1/LSM8/LSM1/XRN1/EXOSC9/DIS3/EXOSC8/HSPA9/LSM4/DDX6/DCP1A/ZCCHC7/EXOSC3/LSM2/CNOT4/EXOSC2/SKIV2L/CNOT7/LSM6/CNOT6
KEGG_SYSTEMIC_LUPUS_ERYTHEMATOSUS	KEGG_SYSTEMIC_LUPUS_ERYTHEMATOSUS	KEGG_SYSTEMIC_LUPUS_ERYTHEMATOSUS	53	0.599428201397808	2.35673745082876	0.00015236934328813	0.000701850749912269	0.000313182828908221	3626	tags=49%, list=16%, signal=41%	C3/FCGR3A/FCGR3B/C1S/FCGR2A/CD86/HLA-DRA/HLA-DMB/HLA-DOB/FCGR2C/HLA-DMA/FCGR2B/HLA-DPA1/HLA-DRB1/C1QA/HLA-DQB1/C1R/C1QB/C4A/HLA-DPB1/C2/C1QC/FCGR1A/HLA-DOA/ACTN1/HLA-DQA1
KEGG_N_GLYCAN_BIOSYNTHESIS	KEGG_N_GLYCAN_BIOSYNTHESIS	KEGG_N_GLYCAN_BIOSYNTHESIS	45	0.756278137836824	2.88219345192549	0.000155690487311225	0.000701850749912269	0.000313182828908221	3157	tags=67%, list=14%, signal=58%	TUSC3/MGAT4A/ST6GAL1/ALG5/MAN2A1/RPN2/MAN2A2/FUT8/MAN1A2/ALG8/B4GALT3/DPAGT1/MOGS/MGAT2/ALG9/DDOST/ALG2/B4GALT1/GANAB/ALG11/MAN1A1/ALG6/MGAT3/RFT1/RPN1/DAD1/STT3B/ALG14/MGAT1/DPM3
KEGG_INTESTINAL_IMMUNE_NETWORK_FOR_IGA_PRODUCTION	KEGG_INTESTINAL_IMMUNE_NETWORK_FOR_IGA_PRODUCTION	KEGG_INTESTINAL_IMMUNE_NETWORK_FOR_IGA_PRODUCTION	45	0.623066822595432	2.37452205260499	0.000155690487311225	0.000701850749912269	0.000313182828908221	4672	tags=60%, list=20%, signal=48%	TNFSF13/ITGA4/IL15/CD86/HLA-DRA/HLA-DMB/TNFRSF17/CXCR4/HLA-DOB/HLA-DMA/IL6/TNFSF13B/CXCL12/HLA-DPA1/IL15RA/HLA-DRB1/HLA-DQB1/ITGB7/HLA-DPB1/TNFRSF13B/CCR10/HLA-DOA/HLA-DQA1/ICOS/TGFB1/IL10/CD40
KEGG_AMINO_SUGAR_AND_NUCLEOTIDE_SUGAR_METABOLISM	KEGG_AMINO_SUGAR_AND_NUCLEOTIDE_SUGAR_METABOLISM	KEGG_AMINO_SUGAR_AND_NUCLEOTIDE_SUGAR_METABOLISM	41	0.556958786391448	2.08600057493177	0.000156936597614564	0.000701850749912269	0.000313182828908221	5693	tags=61%, list=25%, signal=46%	HEXB/GFPT1/GNE/UAP1/PGM3/HEXA/NPL/GMDS/NANS/GMPPA/PGM1/PMM2/GALT/GFPT2/GALE/GNPDA1/UXS1/UGDH/MPI/UGP2/GNPNAT1/GALK2/GPI/NANP/CYB5R1
KEGG_TYPE_I_DIABETES_MELLITUS	KEGG_TYPE_I_DIABETES_MELLITUS	KEGG_TYPE_I_DIABETES_MELLITUS	40	0.669778922691977	2.49112561011301	0.000158052789631737	0.000701850749912269	0.000313182828908221	4561	tags=62%, list=20%, signal=50%	IL1A/IL1B/CD86/HLA-DRA/HLA-DMB/HLA-DOB/HLA-DMA/GZMB/HLA-DPA1/HLA-DRB1/PTPRN2/HLA-DQB1/HLA-B/HLA-F/HLA-DPB1/HLA-C/HLA-A/PRF1/HLA-G/HLA-DOA/FAS/HLA-DQA1/HLA-E/FASLG/CPE
KEGG_PRIMARY_IMMUNODEFICIENCY	KEGG_PRIMARY_IMMUNODEFICIENCY	KEGG_PRIMARY_IMMUNODEFICIENCY	35	0.593573660814854	2.14567210375537	0.000159464200287036	0.000701850749912269	0.000313182828908221	4772	tags=57%, list=21%, signal=45%	RFX5/ADA/PTPRC/JAK3/BTK/IL2RG/CD79A/CD19/IL7R/ZAP70/TNFRSF13B/CD3D/LCK/RFXANK/CD8A/ICOS/IGLL1/CD4/CD40/RFXAP
KEGG_PRION_DISEASES	KEGG_PRION_DISEASES	KEGG_PRION_DISEASES	35	0.583176736213103	2.10808891475032	0.000159464200287036	0.000701850749912269	0.000313182828908221	2540	tags=40%, list=11%, signal=36%	IL1A/LAMC1/IL1B/PRKACB/MAP2K1/HSPA5/IL6/EGR1/C1QA/BAX/FYN/C1QB/CCL5/C1QC
KEGG_ALLOGRAFT_REJECTION	KEGG_ALLOGRAFT_REJECTION	KEGG_ALLOGRAFT_REJECTION	34	0.696671183625231	2.50387709837657	0.000160076836881703	0.000701850749912269	0.000313182828908221	4672	tags=68%, list=20%, signal=54%	CD86/HLA-DRA/HLA-DMB/HLA-DOB/HLA-DMA/GZMB/HLA-DPA1/HLA-DRB1/HLA-DQB1/HLA-B/HLA-F/HLA-DPB1/HLA-C/HLA-A/PRF1/HLA-G/HLA-DOA/FAS/HLA-DQA1/HLA-E/FASLG/IL10/CD40
KEGG_GRAFT_VERSUS_HOST_DISEASE	KEGG_GRAFT_VERSUS_HOST_DISEASE	KEGG_GRAFT_VERSUS_HOST_DISEASE	37	0.693400837209137	2.52655198340771	0.000160205062479974	0.000701850749912269	0.000313182828908221	3660	tags=65%, list=16%, signal=55%	IL1A/IL1B/CD86/HLA-DRA/HLA-DMB/HLA-DOB/HLA-DMA/KLRC1/GZMB/IL6/HLA-DPA1/HLA-DRB1/HLA-DQB1/HLA-B/HLA-F/HLA-DPB1/HLA-C/HLA-A/PRF1/HLA-G/HLA-DOA/FAS/HLA-DQA1/HLA-E
KEGG_PROTEIN_EXPORT	KEGG_PROTEIN_EXPORT	KEGG_PROTEIN_EXPORT	22	0.788446674733725	2.5468005593708	0.000168152009416513	0.000719534179828798	0.000321073604271432	2575	tags=73%, list=11%, signal=65%	HSPA5/SEC11C/SRP54/SPCS3/SPCS2/SEC62/SPCS1/SEC63/OXA1L/SEC61A1/SRPRB/SEC11A/SRP19/SEC61G/SEC61B/SRP68
KEGG_OTHER_GLYCAN_DEGRADATION	KEGG_OTHER_GLYCAN_DEGRADATION	KEGG_OTHER_GLYCAN_DEGRADATION	16	0.783677660288178	2.32213385031373	0.000172950536146662	0.000723247696613314	0.000322730665536834	3896	tags=75%, list=17%, signal=62%	FUCA1/HEXB/HEXA/FUCA2/GLB1/NEU1/NEU3/MAN2B1/MANBA/GBA/MAN2C1/MAN2B2
KEGG_SULFUR_METABOLISM	KEGG_SULFUR_METABOLISM	KEGG_SULFUR_METABOLISM	11	0.806172498499453	2.14498496624983	0.000178475816526861	0.000729767783132052	0.000325640086294623	2498	tags=73%, list=11%, signal=65%	CHST11/PAPSS2/SULT1E1/SUOX/SULT1A1/CHST12/PAPSS1/SULT1A2
KEGG_LINOLEIC_ACID_METABOLISM	KEGG_LINOLEIC_ACID_METABOLISM	KEGG_LINOLEIC_ACID_METABOLISM	25	-0.617799	-2.24551	0.000253936008125952	0.00101574403250381	0.00045324962548797	4569	tags=56%, list=20%, signal=45%	AKR1B10/PLA2G2F/PLA2G2E/CYP3A4/CYP3A43/CYP3A7/CYP1A2/PLA2G6/PLA2G12B/CYP2C18/CYP2C19/JMJD7-PLA2G4B/CYP2C9/PLA2G3
KEGG_NEUROTROPHIN_SIGNALING_PATHWAY	KEGG_NEUROTROPHIN_SIGNALING_PATHWAY	KEGG_NEUROTROPHIN_SIGNALING_PATHWAY	122	0.400837200961673	1.82461324273308	0.000270745904968187	0.0010557844363603	0.000471116624920499	4707	tags=36%, list=21%, signal=29%	PIK3R3/MAP3K5/IRS1/ARHGDIB/MAP2K1/SH2B3/AKT3/PIK3CG/PLCG2/RAP1B/IRAK3/SHC1/NFKBIE/RPS6KA2/PIK3CD/GRB2/PIK3CA/BAX/JUN/IRAK2/MAPKAPK2/RPS6KA3/NFKB1/SOS1/MAPK9/PRKCD/IRAK4/MAGED1/SHC2/ABL1/CDC42/RAP1A/ZNF274/ATF4/AKT2/KIDINS220/RIPK2/FASLG/SOS2/RAPGEF1/RAF1/IKBKB/RPS6KA1/MAPK8
KEGG_DILATED_CARDIOMYOPATHY	KEGG_DILATED_CARDIOMYOPATHY	KEGG_DILATED_CARDIOMYOPATHY	89	0.429888232284627	1.86727512677781	0.000283085633404105	0.0010557844363603	0.000471116624920499	4141	tags=35%, list=18%, signal=29%	ITGA8/TGFB2/ITGB1/TGFB3/ITGA1/ITGA4/PRKACB/ADCY4/TPM1/LAMA2/ITGA7/ITGA5/GNAS/SGCB/ITGB7/ITGB6/ATP2A2/ITGA9/ADCY3/ITGA3/TPM3/ITGAV/ITGA6/CACNA1C/DMD/EMD/ADCY6/ITGA2/TPM2/TGFB1/ADCY7
KEGG_PANCREATIC_CANCER	KEGG_PANCREATIC_CANCER	KEGG_PANCREATIC_CANCER	69	0.499954235017545	2.07434543160996	0.000294290759270159	0.0010557844363603	0.000471116624920499	4707	tags=43%, list=21%, signal=35%	PIK3R3/TGFB2/TGFBR2/TGFB3/MAP2K1/JAK1/AKT3/ARHGEF6/RAC2/PIK3CG/CDK6/CASP9/PIK3CD/VEGFC/PIK3CA/VEGFA/TGFA/STAT3/NFKB1/MAPK9/CDC42/BCL2L1/RALB/AKT2/TGFB1/SMAD4/RAF1/IKBKB/ARAF/MAPK8
KEGG_RENAL_CELL_CARCINOMA	KEGG_RENAL_CELL_CARCINOMA	KEGG_RENAL_CELL_CARCINOMA	66	0.522099927188922	2.14528666894749	0.000295989344383602	0.0010557844363603	0.000471116624920499	4592	tags=45%, list=20%, signal=36%	PIK3R3/TGFB2/TGFB3/ETS1/MAP2K1/EPAS1/AKT3/PIK3CG/RAP1B/HIF1A/PIK3CD/GRB2/VEGFC/PIK3CA/VEGFA/TGFA/JUN/SOS1/CDC42/MET/RAP1A/PAK2/CUL2/PDGFB/AKT2/TGFB1/SOS2/RAPGEF1/RAF1/ARAF
KEGG_METABOLISM_OF_XENOBIOTICS_BY_CYTOCHROME_P450	KEGG_METABOLISM_OF_XENOBIOTICS_BY_CYTOCHROME_P450	KEGG_METABOLISM_OF_XENOBIOTICS_BY_CYTOCHROME_P450	58	-0.436901	-1.97749	0.000296120817293456	0.0010557844363603	0.000471116624920499	5953	tags=55%, list=26%, signal=41%	CYP3A5/ADH1A/ADH6/ALDH3A1/UGT2A1/GSTM5/ADH1C/ADH7/GSTP1/UGT1A6/CYP3A4/GSTA1/UGT2A3/ALDH3B2/DHDH/GSTO2/CYP3A43/UGT2B28/AKR1C2/CYP2F1/UGT1A1/CYP3A7/CYP1A2/CYP2B6/AKR1C1/CYP2C18/ADH4/CYP2C19/GSTA4/CYP2C9/AKR1C4/GSTA3
KEGG_COLORECTAL_CANCER	KEGG_COLORECTAL_CANCER	KEGG_COLORECTAL_CANCER	62	0.518823698406425	2.10451278469094	0.000298373862449649	0.0010557844363603	0.000471116624920499	4707	tags=40%, list=21%, signal=32%	PIK3R3/TGFB2/CASP3/TGFBR2/TGFB3/MAP2K1/AKT3/RAC2/PIK3CG/CASP9/LEF1/PIK3CD/FOS/MLH1/PIK3CA/BAX/JUN/MAPK9/AKT2/TCF7L2/TGFB1/SMAD4/RAF1/ARAF/MAPK8
KEGG_PROTEASOME	KEGG_PROTEASOME	KEGG_PROTEASOME	40	0.536605755066367	1.99581129487798	0.000316105579263474	0.00109742314310338	0.00048969682586993	6692	tags=50%, list=29%, signal=35%	PSME1/PSMB9/PSMA5/PSMB2/PSMB8/PSMA3/POMP/PSMA1/PSMA2/PSMC2/PSME4/PSMD12/PSMB3/PSMB10/PSMA7/PSMD8/PSMB5/PSMD6/PSMB1/PSMD13
KEGG_RIBOSOME	KEGG_RIBOSOME	KEGG_RIBOSOME	83	-0.391201	-1.90768	0.00033112582781457	0.00112508980845957	0.000502042363042602	8768	tags=52%, list=38%, signal=32%	RPS15A/RPS4X/RPS23/RPL38/RPS9/RPL24/RPL34/RPL3L/RPL29/RPL9/RPL32/RPL6/RPS3/RPS27A/RPL11/RPL41/RPS27/RPS10/RPSA/RPS12/RPL37A/RPL7/RPS18/RPS19/RPS5/RPL22/RPL10L/RPS25/RPS21/RPLP1/RPL5/RPS7/RPL13/RPS8/RPL30/RPL39/RPL22L1/RPS28/RPL10A/RPL27/RPL36/RPS16/RPL37
KEGG_GLYCOSAMINOGLYCAN_BIOSYNTHESIS_CHONDROITIN_SULFATE	KEGG_GLYCOSAMINOGLYCAN_BIOSYNTHESIS_CHONDROITIN_SULFATE	KEGG_GLYCOSAMINOGLYCAN_BIOSYNTHESIS_CHONDROITIN_SULFATE	22	0.640748152377512	2.06971226486809	0.000336304018833025	0.00112508980845957	0.000502042363042602	4382	tags=55%, list=19%, signal=44%	CHST15/CHST11/CSGALNACT1/CHSY3/CHST12/DSE/CHPF/CHPF2/B4GALT7/UST/XYLT2/CHSY1
KEGG_OLFACTORY_TRANSDUCTION	KEGG_OLFACTORY_TRANSDUCTION	KEGG_OLFACTORY_TRANSDUCTION	109	-0.46587	-2.39009	0.000366837857666911	0.00120532438947699	0.000537844979286073	7149	tags=69%, list=31%, signal=48%	OR7C1/OR1A1/OR51E2/CNGA4/OR11A1/PRKX/OR51B4/OR10A3/OR51M1/OR8D2/GUCA1A/OR2B6/PDC/OR2C3/OR3A1/OR2L2/OR7A5/OR5K1/OR12D2/CNGA3/OR51B5/OR4D2/OR1D2/OR10H3/OR2H1/OR5P2/OR52A1/OR2B3/OR12D3/OR1F1/OR1D5/OR51I1/OR2H2/OR1Q1/GUCA1C/OR4D1/OR2K2/OR8G1/OR1A2/OR5J2/OR1E1/OR7E24/OR14J1/OR10C1/PRKG2/OR2M4/OR2S2/OR2J3/OR5I1/OR51B2/OR2A4/OR2W1/CAMK2B/OR10A5/OR6B1/OR7C2/OR1G1/OR52D1/OR2C1/OR6A2/OR1J2/CALML3/OR8B8/OR4…
KEGG_FC_EPSILON_RI_SIGNALING_PATHWAY	KEGG_FC_EPSILON_RI_SIGNALING_PATHWAY	KEGG_FC_EPSILON_RI_SIGNALING_PATHWAY	74	0.455210443300282	1.91312402479278	0.000436808386721025	0.00140725142382232	0.000627949720012248	2757	tags=32%, list=12%, signal=29%	PIK3R3/LYN/MAP2K1/LCP2/AKT3/FCER1G/PRKCB/RAC2/PIK3CG/PLCG2/BTK/PIK3CD/VAV2/GRB2/VAV1/PIK3CA/FYN/INPP5D/SOS1/MAPK9/PRKCD/PRKCA/MAP2K6/MS4A2
KEGG_EPITHELIAL_CELL_SIGNALING_IN_HELICOBACTER_PYLORI_INFECTION	KEGG_EPITHELIAL_CELL_SIGNALING_IN_HELICOBACTER_PYLORI_INFECTION	KEGG_EPITHELIAL_CELL_SIGNALING_IN_HELICOBACTER_PYLORI_INFECTION	68	0.463190481655992	1.91314624654336	0.000443590122726601	0.00140725142382232	0.000627949720012248	3600	tags=32%, list=16%, signal=27%	CXCL1/CASP3/ADAM10/LYN/CXCL8/JAM2/PLCG2/ATP6V0E1/ATP6V1C1/ATP6V0A4/TCIRG1/JAM3/ATP6V0B/HBEGF/ATP6V1E1/JUN/NFKB1/CCL5/MAPK9/CDC42/MET/CXCR2
KEGG_GLYCOSPHINGOLIPID_BIOSYNTHESIS_GLOBO_SERIES	KEGG_GLYCOSPHINGOLIPID_BIOSYNTHESIS_GLOBO_SERIES	KEGG_GLYCOSPHINGOLIPID_BIOSYNTHESIS_GLOBO_SERIES	14	0.706065925475003	2.01279608451887	0.000529474055771267	0.00165124112308327	0.000736823842108097	5629	tags=79%, list=25%, signal=59%	ST3GAL1/HEXB/HEXA/NAGA/B3GALT5/A4GALT/GBGT1/ST3GAL2/ST8SIA1/GLA/FUT9
KEGG_PROSTATE_CANCER	KEGG_PROSTATE_CANCER	KEGG_PROSTATE_CANCER	89	0.419356847470201	1.82153069499843	0.00056617126680821	0.00173625855154518	0.000774760680895445	4800	tags=37%, list=21%, signal=29%	PIK3R3/PDGFD/HSP90B1/CREB3L2/MAP2K1/AKT3/PIK3CG/PDGFRB/CASP9/LEF1/PIK3CD/PDGFRA/GRB2/PIK3CA/PDGFA/CREB3/TGFA/NFKB1/SOS1/CDK2/CREB1/MDM2/HSP90AB1/PDGFB/ATF4/AKT2/TCF7L2/CDKN1B/SOS2/RAF1/IKBKB/ARAF/CREB3L4
KEGG_VEGF_SIGNALING_PATHWAY	KEGG_VEGF_SIGNALING_PATHWAY	KEGG_VEGF_SIGNALING_PATHWAY	72	0.444930740273376	1.86129233920751	0.000583345486364299	0.00175959949985297	0.000785175978195261	3213	tags=33%, list=14%, signal=29%	PIK3R3/KDR/MAP2K1/AKT3/PRKCB/RAC2/PPP3CC/PXN/PIK3CG/PLCG2/NFATC3/CASP9/PIK3CD/PPP3CB/PTGS2/PIK3CA/PTK2/VEGFA/NOS3/MAPKAPK2/PRKCA/NFATC1/SHC2/CDC42
KEGG_NEUROACTIVE_LIGAND_RECEPTOR_INTERACTION	KEGG_NEUROACTIVE_LIGAND_RECEPTOR_INTERACTION	KEGG_NEUROACTIVE_LIGAND_RECEPTOR_INTERACTION	267	-0.31941	-1.87232	0.000595592614651578	0.00176756517896597	0.00078873045743333	5055	tags=40%, list=22%, signal=31%	ADCYAP1R1/OPRL1/GALR1/ADORA1/NMBR/CHRM1/P2RX6/GH2/CHRM2/SCTR/CHRNB4/MAS1/DRD3/DRD2/PRSS2/GPR35/PLG/CNR2/GABRG3/GHRHR/GHSR/GPR50/ADRA2B/GABRA1/AVPR1B/P2RY1/CNR1/GRIN3A/CSH1/HTR2A/LPAR3/MTNR1B/NPY2R/P2RY4/TAAR9/GABRG2/GCGR/NPY1R/GABRA5/CHRM3/TSHB/AGTR1/HRH4/GRPR/GRM6/CHRM5/GABRB3/LHCGR/NMUR2/LTB4R/GH1/GABRA4/RXFP2/CCKBR/GRID2/SSTR4/TACR3/HTR1F/TAAR2/PTH2R/CHRM4/P2RX7/TAAR5/GABRD/HTR1E/NTSR1/BRS3/TS…
KEGG_CITRATE_CYCLE_TCA_CYCLE	KEGG_CITRATE_CYCLE_TCA_CYCLE	KEGG_CITRATE_CYCLE_TCA_CYCLE	30	0.563597851324236	1.97024417717796	0.000649350649350649	0.00188339338355716	0.000840415811884772	6475	tags=60%, list=28%, signal=43%	ACO1/SDHA/DLST/PDHA1/IDH1/ACLY/IDH3A/MDH1/DLAT/ACO2/PDHB/SDHB/PC/PCK2/SUCLG2/SDHC/DLD/IDH2
KEGG_ASTHMA	KEGG_ASTHMA	KEGG_ASTHMA	27	0.57869812771156	1.97127098505495	0.000655093350802489	0.00188339338355716	0.000840415811884772	4672	tags=52%, list=20%, signal=41%	FCER1G/HLA-DRA/HLA-DMB/HLA-DOB/HLA-DMA/HLA-DPA1/HLA-DRB1/HLA-DQB1/HLA-DPB1/MS4A2/HLA-DOA/HLA-DQA1/IL10/CD40
KEGG_TGF_BETA_SIGNALING_PATHWAY	KEGG_TGF_BETA_SIGNALING_PATHWAY	KEGG_TGF_BETA_SIGNALING_PATHWAY	82	0.419316493005925	1.79240309844773	0.000716640389852372	0.00202864356512056	0.000905229966129312	5193	tags=43%, list=23%, signal=33%	DCN/TGFB2/TGFBR2/TGFB3/E2F5/INHBA/PITX2/BMP6/SMAD6/SMAD9/ACVRL1/BMPR2/ROCK1/ID1/BMP2/ID3/THBS1/SMAD1/CUL1/BMP8B/ROCK2/RPS6KB1/SMAD7/ACVR1C/ACVR2B/ZFYVE16/ACVR1/TGFB1/SMAD4/ZFYVE9/LTBP1/FST/INHBE/SMURF2/THBS3
KEGG_ERBB_SIGNALING_PATHWAY	KEGG_ERBB_SIGNALING_PATHWAY	KEGG_ERBB_SIGNALING_PATHWAY	86	0.416038832583753	1.7950377266478	0.000855798031664527	0.00238586117918595	0.00106462913030037	4707	tags=38%, list=21%, signal=31%	PIK3R3/MAP2K1/AKT3/PRKCB/PIK3CG/PLCG2/SHC1/PIK3CD/CBLB/NCK1/GRB2/AREG/HBEGF/PIK3CA/PTK2/TGFA/JUN/STAT5B/SOS1/MAPK9/PRKCA/RPS6KB1/ABL2/SHC2/ABL1/PAK2/AKT2/CDKN1B/SOS2/CBL/RAF1/ARAF/MAPK8
KEGG_VIBRIO_CHOLERAE_INFECTION	KEGG_VIBRIO_CHOLERAE_INFECTION	KEGG_VIBRIO_CHOLERAE_INFECTION	52	0.483620177671819	1.89264448567519	0.00107148323894076	0.0029425808353	0.0013130509448135	2658	tags=37%, list=12%, signal=32%	PRKACB/PRKCB/PLCG2/ATP6V0E1/ATP6V1C1/ATP6V0A4/TCIRG1/PDIA4/ATP6V0B/KDELR2/GNAS/SEC61A1/ATP6V1E1/KDELR3/SEC61G/SEC61B/ADCY3/PRKCA/ARF1
KEGG_INSULIN_SIGNALING_PATHWAY	KEGG_INSULIN_SIGNALING_PATHWAY	KEGG_INSULIN_SIGNALING_PATHWAY	134	0.357841491517355	1.65794451628074	0.00132327643244674	0.00358063034662059	0.00159776411348058	5882	tags=39%, list=26%, signal=29%	PIK3R3/PPP1R3B/IRS1/PRKACB/MAP2K1/AKT3/INSR/PHKB/PIK3CG/PRKAG2/SHC1/PRKAR2B/PIK3CD/SOCS3/PPARGC1A/CBLB/GRB2/SOCS1/PIK3CA/INPP5D/FLOT1/PYGL/SOS1/MAPK9/RHEB/RPS6KB1/FBP1/PRKAG1/SHC2/SOCS4/PPP1R3C/LIPE/FLOT2/AKT2/SOS2/PRKAB1/RAPGEF1/CBL/RAF1/IKBKB/ARAF/MKNK1/MAPK8/CALM1/PRKACA/PCK2/PPP1CC/PHKG2/AKT1/MTOR/PTPN1/FOXO1
KEGG_AXON_GUIDANCE	KEGG_AXON_GUIDANCE	KEGG_AXON_GUIDANCE	128	0.356392774411358	1.63567489318937	0.00187743060211881	0.00500648160565017	0.00223401353112536	4391	tags=32%, list=19%, signal=26%	SEMA6D/NTN4/ITGB1/EPHA7/CFL2/NRP1/RAC2/PPP3CC/CXCR4/PLXNC1/EFNB2/NFATC3/EPHA3/RGS3/CXCL12/NCK1/ROCK1/PPP3CB/SEMA3G/NTN1/ROBO1/FYN/PTK2/RND1/CDK5/ROCK2/EPHA2/NFATC1/SEMA6A/ABL1/CDC42/MET/LIMK1/PLXNA3/PAK2/DPYSL2/GNAI2/PLXNA1/PPP3CA/PLXNB2/EPHA4
KEGG_PURINE_METABOLISM	KEGG_PURINE_METABOLISM	KEGG_PURINE_METABOLISM	148	0.345424751468798	1.62110086340153	0.00196798740488061	0.0051729954642576	0.00230831605384492	5017	tags=33%, list=22%, signal=26%	XDH/ADA/PAPSS2/ENTPD4/ENTPD1/NT5E/GMPR2/PDE4D/PDE10A/ADCY4/AK2/AMPD1/PDE4B/PAPSS1/POLR3GL/POLR2K/PRPS1/PDE7A/NME4/PDE4A/RRM2/POLR2C/NT5C2/NUDT5/AMPD2/PDE9A/ADCY3/PNPT1/ENTPD6/PDE1A/ADCY6/PDE7B/PDE6D/NUDT9/POLE4/NUDT2/NME7/ADCY7/ATIC/PKM/NPR1/POLD4/PDE8B/CANT1/PDE2A/POLR2H/ADSL/DGUOK/PFAS
KEGG_NON_SMALL_CELL_LUNG_CANCER	KEGG_NON_SMALL_CELL_LUNG_CANCER	KEGG_NON_SMALL_CELL_LUNG_CANCER	54	0.447684407382115	1.76541045682874	0.0021270130659374	0.00550528986547944	0.00245659387590044	4592	tags=41%, list=20%, signal=33%	PIK3R3/MAP2K1/AKT3/PRKCB/PIK3CG/PLCG2/RARB/STK4/CDK6/CASP9/PIK3CD/GRB2/PIK3CA/TGFA/SOS1/PRKCA/RASSF5/AKT2/RASSF1/SOS2/RAF1/ARAF
KEGG_PROGESTERONE_MEDIATED_OOCYTE_MATURATION	KEGG_PROGESTERONE_MEDIATED_OOCYTE_MATURATION	KEGG_PROGESTERONE_MEDIATED_OOCYTE_MATURATION	84	0.394668189450577	1.69396699856245	0.002154243860405	0.00550528986547944	0.00245659387590044	5063	tags=38%, list=22%, signal=30%	PIK3R3/PRKACB/MAP2K1/AKT3/PIK3CG/CDC27/ADCY4/RPS6KA2/PIK3CD/PIK3CA/PGR/RPS6KA3/MAPK9/ADCY3/ADCY6/CDK2/ANAPC10/HSP90AB1/GNAI2/AKT2/ANAPC13/ADCY7/ANAPC4/RAF1/CDC26/RPS6KA1/ARAF/MAPK8/BUB1/CDC16/MAD2L2/PRKACA
KEGG_VASCULAR_SMOOTH_MUSCLE_CONTRACTION	KEGG_VASCULAR_SMOOTH_MUSCLE_CONTRACTION	KEGG_VASCULAR_SMOOTH_MUSCLE_CONTRACTION	105	0.370655574051586	1.65066372888647	0.00235980011104942	0.00594798932100127	0.00265413711120194	5063	tags=41%, list=22%, signal=32%	PRKCQ/CALCRL/PRKACB/MAP2K1/PRKCB/RAMP3/GNA12/ADCY4/EDNRA/ITPR1/ROCK1/GNAQ/GNAS/PLCB1/PRKCH/PPP1R14A/ROCK2/MYLK/PRKG1/PPP1R12A/PRKCD/ADCY3/PRKCA/MYL9/RAMP2/ARHGEF11/GNA13/CACNA1C/ADORA2A/ADCY6/ACTA2/MYH11/KCNMA1/ADCY7/PLCB4/NPR1/RAF1/ARAF/PPP1R12B/CALM1/CALD1/KCNMB1/PRKACA
KEGG_AUTOIMMUNE_THYROID_DISEASE	KEGG_AUTOIMMUNE_THYROID_DISEASE	KEGG_AUTOIMMUNE_THYROID_DISEASE	47	0.468940232003027	1.80550881182062	0.00261337432744043	0.00649811994931134	0.00289961874168355	4672	tags=49%, list=20%, signal=39%	CD86/HLA-DRA/HLA-DMB/HLA-DOB/HLA-DMA/GZMB/HLA-DPA1/HLA-DRB1/HLA-DQB1/HLA-B/HLA-F/HLA-DPB1/HLA-C/HLA-A/PRF1/HLA-G/HLA-DOA/FAS/HLA-DQA1/HLA-E/FASLG/IL10/CD40
KEGG_INOSITOL_PHOSPHATE_METABOLISM	KEGG_INOSITOL_PHOSPHATE_METABOLISM	KEGG_INOSITOL_PHOSPHATE_METABOLISM	54	0.438303367780082	1.7284170187365	0.00288666058948648	0.00708194064620683	0.00316013369796414	4660	tags=41%, list=20%, signal=33%	PIP4K2A/PIP5K1B/INPP4A/PIK3CG/PLCG2/PIP5K1A/PIK3CD/PLCE1/PIK3CA/PLCB1/INPP1/PI4KA/IMPA1/INPPL1/PIKFYVE/INPP4B/SYNJ1/PLCB4/MINPP1/PIP5K1C/ALDH6A1/PIK3C2A
KEGG_SNARE_INTERACTIONS_IN_VESICULAR_TRANSPORT	KEGG_SNARE_INTERACTIONS_IN_VESICULAR_TRANSPORT	KEGG_SNARE_INTERACTIONS_IN_VESICULAR_TRANSPORT	37	0.484996052162447	1.76718525819483	0.00304389618711951	0.00736943287407882	0.00328841970353632	4895	tags=41%, list=21%, signal=32%	STX12/BET1/STX16/VAMP5/STX2/SNAP23/VAMP1/SEC22B/STX18/BET1L/VTI1B/VAMP7/YKT6/STX7/VAMP4
KEGG_VALINE_LEUCINE_AND_ISOLEUCINE_DEGRADATION	KEGG_VALINE_LEUCINE_AND_ISOLEUCINE_DEGRADATION	KEGG_VALINE_LEUCINE_AND_ISOLEUCINE_DEGRADATION	43	0.471170970703207	1.77983868856137	0.00343696297453523	0.00821300243265561	0.00366484090244358	5177	tags=44%, list=23%, signal=34%	ACAA2/BCAT1/HIBADH/ACADM/AUH/ABAT/HADHB/ACAD8/PCCB/IVD/HMGCL/PCCA/MCCC2/IL4I1/ALDH7A1/BCAT2/ALDH6A1/MCEE/ACAT1
KEGG_PHOSPHATIDYLINOSITOL_SIGNALING_SYSTEM	KEGG_PHOSPHATIDYLINOSITOL_SIGNALING_SYSTEM	KEGG_PHOSPHATIDYLINOSITOL_SIGNALING_SYSTEM	74	0.393368831884076	1.65322077724317	0.00364006988934188	0.00858683153383212	0.00383165251509671	3057	tags=31%, list=13%, signal=27%	PIK3R3/PIP4K2A/PIP5K1B/PRKCB/INPP4A/PIK3CG/PLCG2/PIP5K1A/PIK3CD/ITPR1/DGKD/PLCE1/PIK3CA/PLCB1/INPP5D/INPP1/PI4KA/IMPA1/INPPL1/PRKCA/PIKFYVE/CDS2/INPP4B
KEGG_PATHOGENIC_ESCHERICHIA_COLI_INFECTION	KEGG_PATHOGENIC_ESCHERICHIA_COLI_INFECTION	KEGG_PATHOGENIC_ESCHERICHIA_COLI_INFECTION	52	0.438762121515776	1.71709276855999	0.00382672585335987	0.008912880468585	0.00397714345852191	3213	tags=33%, list=14%, signal=28%	ITGB1/CLDN1/LY96/CD14/HCLS1/ARPC1B/ARHGEF2/TLR4/NCK1/ROCK1/ARPC5/KRT18/FYN/ROCK2/PRKCA/ABL1/CDC42
KEGG_ACUTE_MYELOID_LEUKEMIA	KEGG_ACUTE_MYELOID_LEUKEMIA	KEGG_ACUTE_MYELOID_LEUKEMIA	56	0.428428406812237	1.70279347999441	0.00409960522320073	0.00942909201336168	0.0042074895711797	4813	tags=43%, list=21%, signal=34%	PIK3R3/MAP2K1/AKT3/PIM2/PIK3CG/LEF1/PIK3CD/GRB2/PIK3CA/RUNX1T1/STAT3/STAT5B/NFKB1/SOS1/RPS6KB1/KIT/FLT3/AKT2/TCF7L2/SOS2/RAF1/IKBKB/ARAF/SPI1
KEGG_GLYCOSAMINOGLYCAN_BIOSYNTHESIS_KERATAN_SULFATE	KEGG_GLYCOSAMINOGLYCAN_BIOSYNTHESIS_KERATAN_SULFATE	KEGG_GLYCOSAMINOGLYCAN_BIOSYNTHESIS_KERATAN_SULFATE	14	0.646661559519044	1.84345088475011	0.00423579244617014	0.00962204703821365	0.00429359078364224	3318	tags=57%, list=15%, signal=49%	ST3GAL1/B3GNT2/CHST2/FUT8/B4GALT3/B4GALT1/B3GNT7/ST3GAL2
KEGG_ARACHIDONIC_ACID_METABOLISM	KEGG_ARACHIDONIC_ACID_METABOLISM	KEGG_ARACHIDONIC_ACID_METABOLISM	51	-0.370676	-1.62376	0.00520984081041968	0.0116903745014295	0.00521652866768595	1603	tags=27%, list=7%, signal=26%	PTGS1/CYP4A11/PLA2G6/PLA2G12B/CYP2B6/CYP2C18/CBR3/CYP2C19/JMJD7-PLA2G4B/CYP2C9/GPX2/ALOX12B/GGT6/PLA2G3
KEGG_MTOR_SIGNALING_PATHWAY	KEGG_MTOR_SIGNALING_PATHWAY	KEGG_MTOR_SIGNALING_PATHWAY	50	0.434034985493015	1.68706256580787	0.00580152671755725	0.0128564566138259	0.00573686279106649	2676	tags=30%, list=12%, signal=27%	PIK3R3/AKT3/DDIT4/PIK3CG/HIF1A/RPS6KA2/PIK3CD/VEGFC/PIK3CA/VEGFA/EIF4B/RPS6KA3/CAB39/RHEB/RPS6KB1
KEGG_GLYCOSPHINGOLIPID_BIOSYNTHESIS_LACTO_AND_NEOLACTO_SERIES	KEGG_GLYCOSPHINGOLIPID_BIOSYNTHESIS_LACTO_AND_NEOLACTO_SERIES	KEGG_GLYCOSPHINGOLIPID_BIOSYNTHESIS_LACTO_AND_NEOLACTO_SERIES	25	0.524212278301564	1.75198440082892	0.00593667546174142	0.0128564566138259	0.00573686279106649	5629	tags=52%, list=25%, signal=39%	B3GNT2/B4GALT3/ST3GAL6/B4GALT1/B3GALT5/ST3GAL4/FUT6/B4GALT4/B3GNT3/ST8SIA1/FUT7/FUT3/FUT9
KEGG_GLIOMA	KEGG_GLIOMA	KEGG_GLIOMA	63	0.402933869730867	1.64137771575888	0.00593912397921307	0.0128564566138259	0.00573686279106649	5982	tags=48%, list=26%, signal=35%	PIK3R3/MAP2K1/AKT3/PRKCB/PIK3CG/PLCG2/PDGFRB/CDK6/SHC1/PIK3CD/PDGFRA/GRB2/PIK3CA/PDGFA/TGFA/SOS1/PRKCA/SHC2/MDM2/PDGFB/AKT2/SOS2/RAF1/ARAF/CALM1/AKT1/MTOR/PRKCG/CDK4/CAMK2G
KEGG_RETINOL_METABOLISM	KEGG_RETINOL_METABOLISM	KEGG_RETINOL_METABOLISM	48	-0.377043	-1.62745	0.00632911392405063	0.0135413600235502	0.00604248330570317	5953	tags=56%, list=26%, signal=42%	CYP3A5/ADH1A/RDH8/ADH6/UGT2A1/ADH1C/RDH5/ADH7/CYP26B1/UGT1A6/CYP3A4/ALDH1A2/UGT2A3/CYP3A43/UGT2B28/DHRS4/UGT1A1/CYP3A7/CYP1A2/CYP4A11/CYP2B6/CYP2C18/RDH12/ADH4/CYP2C19/CYP2C9/DGAT2
KEGG_OXIDATIVE_PHOSPHORYLATION	KEGG_OXIDATIVE_PHOSPHORYLATION	KEGG_OXIDATIVE_PHOSPHORYLATION	99	0.355091327985511	1.57014847940276	0.00751565762004175	0.0158951839320423	0.00709281662871454	6525	tags=42%, list=29%, signal=30%	ATP6V0E1/ATP6V1C1/ATP6V0A4/SDHA/TCIRG1/COX15/ATP6V0B/NDUFA1/ATP6V1E1/COX7A1/COX17/UQCRH/NDUFA3/UQCR10/UQCRFS1/NDUFB10/NDUFS3/NDUFA8/NDUFA2/COX7A2L/COX4I1/NDUFA7/NDUFS4/COX6A1/UQCRC2/SDHB/NDUFB5/COX7C/NDUFB9/NDUFV2/NDUFS2/NDUFS1/ATP6V0A2/ATP6V1A/ATP6V0C/NDUFC2/NDUFB3/UQCRC1/UQCRQ/NDUFAB1/SDHC/NDUFA9
KEGG_GLYCOSPHINGOLIPID_BIOSYNTHESIS_GANGLIO_SERIES	KEGG_GLYCOSPHINGOLIPID_BIOSYNTHESIS_GANGLIO_SERIES	KEGG_GLYCOSPHINGOLIPID_BIOSYNTHESIS_GANGLIO_SERIES	15	0.604676298532947	1.75512896650278	0.00826882477128783	0.01728936088542	0.0077149322028762	4549	tags=67%, list=20%, signal=53%	ST3GAL1/HEXB/SLC33A1/HEXA/GLB1/ST6GALNAC4/ST3GAL5/ST3GAL2/ST6GALNAC6/ST8SIA1
KEGG_ARRHYTHMOGENIC_RIGHT_VENTRICULAR_CARDIOMYOPATHY_ARVC	KEGG_ARRHYTHMOGENIC_RIGHT_VENTRICULAR_CARDIOMYOPATHY_ARVC	KEGG_ARRHYTHMOGENIC_RIGHT_VENTRICULAR_CARDIOMYOPATHY_ARVC	73	0.375181921613295	1.57310503175203	0.00990243192078055	0.0204724435216137	0.0091353008849306	3602	tags=30%, list=16%, signal=25%	DSG2/ITGA8/ITGB1/ITGA1/ITGA4/LEF1/LAMA2/ITGA7/ITGA5/SGCB/ITGB7/ITGB6/ATP2A2/ITGA9/ITGA3/ITGAV/ITGA6/CACNA1C/DMD/EMD/ITGA2/ACTN1
KEGG_P53_SIGNALING_PATHWAY	KEGG_P53_SIGNALING_PATHWAY	KEGG_P53_SIGNALING_PATHWAY	66	0.382132481236177	1.57016631314557	0.0112475950865769	0.0229950832881127	0.0102609639386315	4070	tags=33%, list=18%, signal=27%	CASP3/BID/ATM/TP53I3/GADD45A/TNFRSF10B/CDK6/CASP9/CASP8/BAX/THBS1/RRM2/CCNG1/GADD45B/SERPINE1/CCND2/BBC3/FAS/CDK2/CHEK2/MDM2/ATR
KEGG_TYPE_II_DIABETES_MELLITUS	KEGG_TYPE_II_DIABETES_MELLITUS	KEGG_TYPE_II_DIABETES_MELLITUS	46	0.422742886237367	1.62068715823296	0.012989021184475	0.0262635153620154	0.0117194176100527	4707	tags=33%, list=21%, signal=26%	PIK3R3/IRS1/INSR/PIK3CG/PIK3CD/SOCS3/SOCS1/PIK3CA/MAPK9/PRKCD/SOCS4/CACNA1C/PKM/IKBKB/MAPK8
KEGG_SELENOAMINO_ACID_METABOLISM	KEGG_SELENOAMINO_ACID_METABOLISM	KEGG_SELENOAMINO_ACID_METABOLISM	24	0.501398957977074	1.65888121219377	0.0161102806842717	0.0322205613685434	0.0143775960340182	4419	tags=46%, list=19%, signal=37%	MAT2B/PAPSS2/CTH/PAPSS1/SEPHS1/TRMT11/GGT7/SEPHS2/AHCYL1/HEMK1/GGT5
KEGG_CIRCADIAN_RHYTHM_MAMMAL	KEGG_CIRCADIAN_RHYTHM_MAMMAL	KEGG_CIRCADIAN_RHYTHM_MAMMAL	12	0.612704785001054	1.67455683967582	0.0188979159307665	0.037389425067323	0.0166840683938855	2885	tags=42%, list=13%, signal=36%	BHLHE41/CLOCK/BHLHE40/CSNK1D/CSNK1E
KEGG_ADIPOCYTOKINE_SIGNALING_PATHWAY	KEGG_ADIPOCYTOKINE_SIGNALING_PATHWAY	KEGG_ADIPOCYTOKINE_SIGNALING_PATHWAY	66	0.365084519435712	1.50011695424185	0.0204232647624686	0.0399774544286618	0.0178389098709132	5169	tags=39%, list=23%, signal=31%	PRKCQ/CPT1A/IRS1/ACSL5/AKT3/PRKAG2/TNFRSF1B/NFKBIE/SOCS3/PPARGC1A/STAT3/NFKB1/MAPK9/ACSL4/PRKAG1/TRADD/JAK2/AKT2/CPT1C/LEPR/PRKAB1/PPARA/IKBKB/MAPK8/PCK2/ADIPOR1
KEGG_ALDOSTERONE_REGULATED_SODIUM_REABSORPTION	KEGG_ALDOSTERONE_REGULATED_SODIUM_REABSORPTION	KEGG_ALDOSTERONE_REGULATED_SODIUM_REABSORPTION	42	0.416017390491098	1.5643292016398	0.0206993884271601	0.0400914470589206	0.0178897761475733	1783	tags=24%, list=8%, signal=22%	PIK3R3/HSD11B1/ATP1A1/IRS1/INSR/PRKCB/PIK3CG/PIK3CD/NEDD4L/PIK3CA
KEGG_CELL_CYCLE	KEGG_CELL_CYCLE	KEGG_CELL_CYCLE	123	0.316078005626641	1.4415437370749	0.021624543857278	0.0414470423931162	0.0184946756674088	6240	tags=37%, list=27%, signal=27%	TGFB2/TGFB3/E2F5/ATM/GADD45A/CDK6/CDC27/CUL1/GADD45B/CCND2/ABL1/CDK2/CHEK2/HDAC1/MDM2/ANAPC10/CCNH/CDKN1B/ATR/ANAPC13/TGFB1/PTTG1/CDK7/CDKN2D/CDC6/SMAD4/ANAPC4/CDC26/BUB1B/MCM3/ORC3/BUB1/CDC16/MAD2L2/STAG1/CDKN1C/SMAD3/SMC1A/YWHAG/CDC25A/TFDP2/CDK4/CDKN2A/CDC14B/MYC
KEGG_ADHERENS_JUNCTION	KEGG_ADHERENS_JUNCTION	KEGG_ADHERENS_JUNCTION	67	0.362357643934332	1.49262299290669	0.0220414201183432	0.0418105288842799	0.0186568721566009	6076	tags=43%, list=27%, signal=32%	TGFBR2/PTPRJ/PTPRM/INSR/RAC2/PTPRB/MAP3K7/LEF1/FYN/PTPN6/CDC42/MET/ACTN1/WAS/TCF7L2/ACP1/SMAD4/VCL/SNAI2/NLK/SNAI1/CSNK2A2/FGFR1/IQGAP1/SMAD3/PTPN1/RHOA/CTNND1/ACTB
KEGG_WNT_SIGNALING_PATHWAY	KEGG_WNT_SIGNALING_PATHWAY	KEGG_WNT_SIGNALING_PATHWAY	147	0.297429637735122	1.39491887837508	0.0260880964866282	0.0489817321789754	0.0218568370135016	6403	tags=39%, list=28%, signal=29%	MMP7/PRKACB/PRKCB/RAC2/PPP3CC/MAP3K7/NFATC3/SOX17/LEF1/FZD4/ROCK1/PPP3CB/SFRP4/PORCN/PLCB1/SENP2/TBL1XR1/WNT5B/JUN/DAAM2/CUL1/ROCK2/MAPK9/FBXW11/PRKCA/CCND2/NFATC1/CSNK1E/WNT2/CTBP2/PPP2R5B/FZD2/SFRP2/TCF7L2/PPP3CA/PLCB4/LRP5/DKK2/DVL3/SMAD4/MAPK8/NLK/RUVBL1/CSNK2A2/PRKACA/FZD3/NFAT5/WNT5A/SMAD3/PPP2R5E/PRKCG/RHOA/CAMK2G/PSEN1/FZD6/MYC/PPP2CA/MAPK10
KEGG_TIGHT_JUNCTION	KEGG_TIGHT_JUNCTION	KEGG_TIGHT_JUNCTION	128	0.303574652824328	1.39326460434998	0.0324527289794824	0.0603161831537854	0.0269145439702246	6385	tags=38%, list=28%, signal=27%	MYH10/PRKCQ/CLDN1/CLDN7/AKT3/HCLS1/JAM2/PRKCB/CLDN10/RRAS/EPB41L2/JAM3/TJAP1/MRAS/CLDN5/PRKCH/RAB13/CLDN11/PRKCD/PRKCA/MPDZ/MYL9/PPP2R2D/CDC42/EPB41L1/MYH9/MYH11/ACTN1/GNAI2/AKT2/MPP5/MYL10/CSNK2A2/RRAS2/CASK/EPB41L3/AKT1/VAPA/PRKCG/MAGI1/RHOA/CDK4/SYMPK/ACTB/CLDN6/PPP2CA/MYL7/CLDN23
KEGG_ARGININE_AND_PROLINE_METABOLISM	KEGG_ARGININE_AND_PROLINE_METABOLISM	KEGG_ARGININE_AND_PROLINE_METABOLISM	49	0.379233253326179	1.46820409622545	0.0369122377086843	0.0679185173839792	0.0303068899081829	5753	tags=45%, list=25%, signal=34%	ASS1/MAOA/MAOB/SAT1/P4HA1/SMS/NOS3/ALDH18A1/AZIN2/GLUL/GOT2/GOT1/SAT2/ALDH7A1/SRM/LAP3/PYCR1/AMD1/ASL/ARG2/GLUD2/AOC1
KEGG_GLYCOSAMINOGLYCAN_BIOSYNTHESIS_HEPARAN_SULFATE	KEGG_GLYCOSAMINOGLYCAN_BIOSYNTHESIS_HEPARAN_SULFATE	KEGG_GLYCOSAMINOGLYCAN_BIOSYNTHESIS_HEPARAN_SULFATE	26	0.446501629891515	1.50681169318544	0.0397503285151117	0.0724164400671342	0.0323139721123368	5830	tags=46%, list=25%, signal=34%	HS6ST2/HS2ST1/HS3ST1/B4GALT7/EXT2/XYLT2/HS6ST1/HS3ST3B1/EXTL2/B3GAT2/B3GALT6/NDST1
KEGG_NICOTINATE_AND_NICOTINAMIDE_METABOLISM	KEGG_NICOTINATE_AND_NICOTINAMIDE_METABOLISM	KEGG_NICOTINATE_AND_NICOTINAMIDE_METABOLISM	24	0.460066924785114	1.52213395288446	0.0416874273376516	0.0752008493149793	0.0335564430581715	4236	tags=46%, list=19%, signal=37%	NT5E/CD38/NMNAT2/QPRT/BST1/NNT/NT5C2/NAMPT/NMRK1/NADK/NNMT
KEGG_CYTOSOLIC_DNA_SENSING_PATHWAY	KEGG_CYTOSOLIC_DNA_SENSING_PATHWAY	KEGG_CYTOSOLIC_DNA_SENSING_PATHWAY	50	0.369159209213646	1.43489512021745	0.0438167938931298	0.0782653746070247	0.0349239085775053	5010	tags=36%, list=22%, signal=28%	IL1B/AIM2/CASP1/ZBP1/IL6/POLR3GL/CCL4/NFKB1/CCL5/ADAR/RIPK1/TBK1/IRF7/IKBKB/IRF3/RIPK3/IL33/MAVS
KEGG_ENDOMETRIAL_CANCER	KEGG_ENDOMETRIAL_CANCER	KEGG_ENDOMETRIAL_CANCER	52	0.365705435078717	1.43118589140602	0.04423695086484	0.0782653746070247	0.0349239085775053	4592	tags=31%, list=20%, signal=25%	PIK3R3/MAP2K1/AKT3/PIK3CG/CASP9/LEF1/PIK3CD/GRB2/MLH1/PIK3CA/SOS1/AKT2/TCF7L2/SOS2/RAF1/ARAF
KEGG_BASAL_TRANSCRIPTION_FACTORS	KEGG_BASAL_TRANSCRIPTION_FACTORS	KEGG_BASAL_TRANSCRIPTION_FACTORS	33	0.414067643520168	1.47728147947051	0.0447376890891535	0.0783974742133738	0.034982854626105	6546	tags=48%, list=29%, signal=35%	STON1/GTF2B/GTF2A1/TAF12/GTF2E1/TBPL1/GTF2E2/GTF2A2/TAF7/TBP/TAF6/TAF10/TAF2/GTF2H4/TAF5/TAF4B
KEGG_PANTOTHENATE_AND_COA_BIOSYNTHESIS	KEGG_PANTOTHENATE_AND_COA_BIOSYNTHESIS	KEGG_PANTOTHENATE_AND_COA_BIOSYNTHESIS	16	0.506493459399456	1.50080277470393	0.0499827049463853	0.0867624312276878	0.0387155013487394	1578	tags=31%, list=7%, signal=29%	VNN1/VNN2/BCAT1/DPYD/PPCDC
