# Supplementary material for: Identification of Key Genes Involved in Lactic Acid Metabolism in Periodontitis Based on Bioinformatics Analysis
Source: J Cell Mol Med. 2026 Apr 17;30(8):e71141. doi: 10.1111/jcmm.71141 (PMC13090170; doi:10.1111/jcmm.71141)
Supplement: Supplementary file 5 — Table S4: Gene set enrichment analysis for COQ2. [file JCMM-30-e71141-s002.xlsx]

## Sheet: 03.COQ2
Table S4 Gene set enrichment analysis for COQ2
	ID	Description	setSize	enrichmentScore	NES	pvalue	p.adjust	qvalue	rank	leading_edge	core_enrichment
KEGG_ENDOCYTOSIS	KEGG_ENDOCYTOSIS	KEGG_ENDOCYTOSIS	177	0.374301523625628	1.8062661466693	0.000117647058823529	0.00131658974634181	0.000662814059943247	5991	tags=44%, list=26%, signal=32%	ARAP2/VTA1/ARF6/RAB11A/SMAP1/ERBB3/RAB5A/IGF1R/CHMP4C/PDCD6IP/EEA1/PARD6G/DNM1L/SH3GL3/CHMP4B/TSG101/ADRB2/RAB22A/HSPA2/EPN3/ACAP2/ASAP2/CHMP2B/STAMBP/CLTB/FGFR2/PSD3/VPS4B/VPS45/PARD3/STAM/SMURF1/VPS37A/VPS36/CHMP3/AGAP1/STAM2/MET/CHMP4A/PLD1/LDLR/EPN2/EGFR/WWP1/CHMP2A/USP8/VPS37C/PRKCZ/CHMP5/HSPA1A/RAB4A/PARD6B/CLTC/RAB11FIP1/HRAS/ARFGAP2/RUFY1/NEDD4/CXCR2/CBLC/FGFR3/PRKCI/ASAP3/PIKFYVE/AP2S1/C…
KEGG_HUNTINGTONS_DISEASE	KEGG_HUNTINGTONS_DISEASE	KEGG_HUNTINGTONS_DISEASE	156	0.448593538827291	2.13210050390536	0.00011953143676787	0.00131658974634181	0.000662814059943247	6978	tags=58%, list=30%, signal=40%	SOD1/DCTN4/NDUFB6/RCOR1/NDUFC1/VDAC2/CREBBP/NDUFS1/IFT57/VDAC3/HDAC2/CLTB/NDUFS4/CYCS/SLC25A5/HDAC1/COX7B/COX6C/NDUFA6/UQCRC2/NDUFB4/UQCRB/NDUFB8/NDUFA10/NDUFB1/POLR2I/NDUFS6/COX5B/NDUFB5/NDUFB3/COX5A/DCTN2/NDUFS5/TAF4/SDHB/COX7C/NDUFA5/NDUFA4/TBP/TBPL1/NDUFV2/VDAC1/UQCR11/COX6B1/POLR2B/SDHD/SDHC/NDUFAB1/CLTC/NDUFS2/EP300/NDUFB2/POLR2G/TFAM/PLCB3/UQCRH/UQCRFS1/COX8A/NDUFA9/NDUFA8/DNAL4/POLR2H/NDU…
KEGG_WNT_SIGNALING_PATHWAY	KEGG_WNT_SIGNALING_PATHWAY	KEGG_WNT_SIGNALING_PATHWAY	147	0.388491678694125	1.83142514391515	0.000120612712579906	0.00131658974634181	0.000662814059943247	6139	tags=44%, list=27%, signal=33%	PPP2CB/SKP1/DAAM1/CSNK1A1/FZD5/CAMK2D/CREBBP/SIAH1/PPP2R5A/CTNNBIP1/FZD10/NFAT5/PPARD/BTRC/FZD1/PRKX/SMAD2/PSEN1/RAC1/WNT2B/APC/CACYBP/CHP1/LRP6/VANGL1/CSNK2A2/PRICKLE2/FBXW11/GSK3B/DVL1/PPP3CA/PPP2R1B/FZD7/RBX1/TBL1X/SMAD3/PPP2R5E/MAPK9/SFRP1/VANGL2/NLK/MAPK8/MYC/CCND1/WNT9A/FZD8/EP300/PPP2CA/ROCK1/PPP2R5C/PLCB3/CUL1/CSNK2A1/CAMK2G/ROCK2/CHP2/RUVBL1/TCF7L2/SMAD4/CTBP2/WNT4/CTNNB1/TBL1XR1/CTBP1/T…
KEGG_ALZHEIMERS_DISEASE	KEGG_ALZHEIMERS_DISEASE	KEGG_ALZHEIMERS_DISEASE	141	0.405879267785215	1.90249113158538	0.000121256214380987	0.00131658974634181	0.000662814059943247	5910	tags=48%, list=26%, signal=36%	MAPK1/NAE1/CDK5R1/NDUFB6/NDUFC1/NDUFS1/ADAM17/NDUFS4/PSEN1/CYCS/COX7B/COX6C/NDUFA6/CHP1/UQCRC2/NDUFB4/UQCRB/NDUFB8/NDUFA10/NDUFB1/NDUFS6/COX5B/FAS/NDUFB5/NDUFB3/GSK3B/COX5A/CAPN2/NDUFS5/SDHB/COX7C/PPP3CA/CALML5/NDUFA5/NDUFA4/ITPR2/NDUFV2/UQCR11/COX6B1/SDHD/SDHC/FADD/NDUFAB1/RYR3/NDUFS2/NDUFB2/PLCB3/ITPR3/UQCRH/IDE/UQCRFS1/MAPT/COX8A/NDUFA9/NDUFA8/HSD17B10/NDUFS3/CASP7/CALML3/CHP2/NDUFB9/CYC1/GNAQ…
KEGG_UBIQUITIN_MEDIATED_PROTEOLYSIS	KEGG_UBIQUITIN_MEDIATED_PROTEOLYSIS	KEGG_UBIQUITIN_MEDIATED_PROTEOLYSIS	127	0.525814906964633	2.42659477961089	0.000123350191192796	0.00131658974634181	0.000662814059943247	6205	tags=57%, list=27%, signal=42%	UBE2E2/SKP1/CUL3/SKP2/HERC4/UBE2A/UBE2K/UBE2E3/CDC23/SIAH1/MID1/UBE3C/BTRC/CUL5/UBA3/KLHL13/ANAPC7/UBE3A/FANCL/UBE2E1/UBE2N/UBA6/SMURF1/HERC2/ANAPC1/UBE4A/PIAS3/KEAP1/WWP2/BIRC2/UBE2G1/MAP3K1/ANAPC4/UBA2/FBXW11/UBE3B/KLHL9/CDC16/RNF7/CUL4A/WWP1/ANAPC10/DDB2/SAE1/UBE2J2/RBX1/CDC26/UBE2Q2/TRIP12/UBE2B/RCHY1/ANAPC11/NEDD4/UBE2L3/CBLC/CUL1/TRIM37/BIRC6/UBR5/CUL4B/UBE2D3/UBE4B/HERC1/CBL/UBE2F/SMURF2/X…
KEGG_CELL_CYCLE	KEGG_CELL_CYCLE	KEGG_CELL_CYCLE	123	0.542880986267382	2.49341089328839	0.00012385434728759	0.00131658974634181	0.000662814059943247	6205	tags=62%, list=27%, signal=45%	CDKN2B/TFDP1/SKP1/YWHAB/SKP2/YWHAQ/SFN/PCNA/MCM4/STAG2/CREBBP/CDC23/PRKDC/CDC7/HDAC2/ORC4/YWHAG/WEE1/SMAD2/CDK1/ANAPC7/CDK7/HDAC1/ORC5/CCNE2/DBF4/ANAPC1/MCM7/SMC3/ANAPC4/ORC3/TTK/GSK3B/BUB1B/CDC16/CCNB2/ANAPC10/CCNA2/ORC2/YWHAZ/RBX1/MCM6/BUB3/SMC1A/ATR/CDC26/SMAD3/CCNH/MYC/CCND1/ORC6/ANAPC11/PTTG1/MAD2L1/ESPL1/RBL2/EP300/CUL1/RAD21/MCM3/CDC14B/MCM2/STAG1/TFDP2/CCNB1/RBL1/SMAD4/CDKN1A/CDK6/ANAPC5/…
KEGG_SPLICEOSOME	KEGG_SPLICEOSOME	KEGG_SPLICEOSOME	118	0.640334656612346	2.92166114911462	0.000124797204542618	0.00131658974634181	0.000662814059943247	6467	tags=74%, list=28%, signal=53%	BCAS2/SNRPE/HSPA2/HNRNPA3/SNRPA1/LSM5/SNRPD1/SRSF1/SNRPD3/TRA2B/CDC5L/SNRPF/PRPF40A/LSM3/SNW1/CWC15/EIF4A3/DDX46/PPIH/SRSF3/HNRNPA1/PRPF31/HNRNPM/BUD31/CDC40/THOC1/PRPF4/SYF2/PLRG1/SLU7/MAGOH/TCERG1/PRPF3/CCDC12/SNRPG/SRSF8/DHX15/THOC2/SF3B3/DDX42/DHX16/CHERP/PRPF18/SF3B6/LSM8/PPIL1/HSPA1A/TXNL4A/SF3A3/DHX8/SMNDC1/RBM8A/ZMAT2/USP39/RBM22/CTNNBL1/CRNKL1/SRSF6/SRSF7/WBP11/AQR/RBM17/NCBP2/SF3A1/SNRP…
KEGG_OOCYTE_MEIOSIS	KEGG_OOCYTE_MEIOSIS	KEGG_OOCYTE_MEIOSIS	108	0.456773458085765	2.05973	0.000126278570526582	0.00131658974634181	0.000662814059943247	6205	tags=52%, list=27%, signal=38%	PPP2CB/SKP1/YWHAB/MAPK1/IGF1R/SLK/YWHAQ/CAMK2D/CDC23/PPP2R5A/BTRC/PRKX/YWHAG/CDK1/ANAPC7/ADCY9/CHP1/CCNE2/ANAPC1/SMC3/ANAPC4/FBXW11/CDC16/CCNB2/ANAPC10/PPP3CA/PPP2R1B/CALML5/YWHAZ/ITPR2/RBX1/SMC1A/CDC26/PPP2R5E/PPP1CC/ANAPC11/PTTG1/MAD2L1/ESPL1/PPP2CA/RPS6KA3/ADCY7/PPP2R5C/ITPR3/CUL1/CAMK2G/CALML3/PPP1CB/CHP2/CCNB1/FBXO5/ITPR1/ANAPC5/BUB1/ANAPC13/CDC20
KEGG_OXIDATIVE_PHOSPHORYLATION	KEGG_OXIDATIVE_PHOSPHORYLATION	KEGG_OXIDATIVE_PHOSPHORYLATION	99	0.508898324855745	2.26611207386122	0.000128024580719498	0.00131658974634181	0.000662814059943247	6978	tags=64%, list=30%, signal=44%	ATP6V1H/NDUFB6/NDUFC1/NDUFS1/ATP6V1D/NDUFS4/PPA1/COX7B/COX6C/NDUFA6/ATP6V1A/UQCRC2/NDUFB4/UQCRB/NDUFB8/NDUFA10/NDUFB1/NDUFS6/COX5B/NDUFB5/NDUFB3/PPA2/COX5A/NDUFS5/COX11/SDHB/COX7C/ATP6V1C2/NDUFA5/NDUFA4/NDUFV2/ATP6V1B2/UQCR11/COX6B1/SDHD/SDHC/NDUFAB1/NDUFS2/NDUFB2/ATP6V1E1/ATP6V1G1/UQCRH/UQCRFS1/COX8A/NDUFA9/NDUFA8/NDUFS3/ATP6V0A2/NDUFB9/CYC1/NDUFA4L2/NDUFB7/ATP6V0A1/COX17/COX4I1/NDUFV3/ATP6V1F/N…
KEGG_PARKINSONS_DISEASE	KEGG_PARKINSONS_DISEASE	KEGG_PARKINSONS_DISEASE	96	0.518612553269845	2.29757437915237	0.000128949065119278	0.00131658974634181	0.000662814059943247	6978	tags=66%, list=30%, signal=46%	NDUFB6/NDUFC1/VDAC2/NDUFS1/VDAC3/NDUFS4/CYCS/SLC25A5/COX7B/GPR37/COX6C/NDUFA6/UQCRC2/NDUFB4/UQCRB/NDUFB8/NDUFA10/UBE2G1/NDUFB1/NDUFS6/COX5B/NDUFB5/NDUFB3/COX5A/NDUFS5/SDHB/COX7C/UBE2J2/NDUFA5/NDUFA4/NDUFV2/VDAC1/UQCR11/COX6B1/SDHD/SDHC/NDUFAB1/PINK1/NDUFS2/UBE2L3/NDUFB2/UQCRH/UQCRFS1/COX8A/NDUFA9/NDUFA8/NDUFS3/NDUFB9/CYC1/NDUFA4L2/NDUFB7/PPID/COX4I1/PARK7/NDUFV3/NDUFC2/UBB/NDUFA2/CASP9/COX6A1/UQC…
KEGG_PYRIMIDINE_METABOLISM	KEGG_PYRIMIDINE_METABOLISM	KEGG_PYRIMIDINE_METABOLISM	93	0.486249413817176	2.14434220535484	0.000129349372655543	0.00131658974634181	0.000662814059943247	7830	tags=60%, list=34%, signal=40%	ENTPD5/POLR3B/RRM1/POLD3/CTPS1/POLE2/TYMS/POLR3G/POLR3C/UMPS/DCK/DUT/POLR1D/CMPK1/POLR1E/AK3/POLR2I/POLA1/ENTPD3/NT5C2/POLR2B/NT5C3A/POLR1C/PNPT1/POLE3/POLR3F/POLR3K/POLD2/POLR2G/RRM2B/CMPK2/CDA/POLR2H/NME1-NME2/POLR2F/CTPS2/RRM2/UPRT/UPP1/NME1/DCTD/UCKL1/PNP/POLR2A/NME6/POLE/DTYMK/POLR2L/NT5C/TK1/DPYD/POLR2K/POLR3A/PRIM1/POLE4/NME7
KEGG_RIBOSOME	KEGG_RIBOSOME	KEGG_RIBOSOME	83	0.652106903631628	2.81872091604932	0.000131908719166337	0.00131658974634181	0.000662814059943247	6816	tags=84%, list=30%, signal=59%	RPL22L1/RPL5/RPL10A/RPL22/RPL7/RPS7/RPL24/RPL37/RPL26L1/RPL14/RPS12/RPS15A/RPL11/MRPL13/RPL30/RPL15/RPL4/RPSA/RPL27/RPS21/RPS23/RPL32/RPL12/RPS20/RPL19/RPS24/RPL41/RPL35A/RPL6/RPL3/RPL29/RPL23A/RPS25/RPL17/RPS10/RPLP0/RPL37A/RPL39/RPL9/RPL7A/RSL24D1/RPL34/RPL13/RPS3/RPS3A/RPS17/RPS28/RPS19/RPL27A/RPL38/RPL21/RPS29/RPS15/RPS18/RPL31/RPL23/UBA52/RPLP1/RPS27A/RPS16/RPS2/RPS4X/FAU/RPL36/RPL36AL/RPS11…
KEGG_RNA_DEGRADATION	KEGG_RNA_DEGRADATION	KEGG_RNA_DEGRADATION	54	0.536030442335662	2.13768927779985	0.000140646976090014	0.00131658974634181	0.000662814059943247	6984	tags=61%, list=31%, signal=43%	WDR61/CNOT6/EXOSC10/LSM5/CNOT2/LSM3/C1D/EXOSC3/HSPD1/EXOSC7/EXOSC8/CNOT1/MPHOSPH6/CNOT7/CNOT4/EXOSC6/CNOT10/DIS3/LSM8/PATL1/ENO1/TTC37/PNPT1/PAPOLG/LSM4/PAPOLA/DDX6/EXOSC9/LSM1/LSM6/XRN2/LSM7/HSPA9
KEGG_NUCLEOTIDE_EXCISION_REPAIR	KEGG_NUCLEOTIDE_EXCISION_REPAIR	KEGG_NUCLEOTIDE_EXCISION_REPAIR	44	0.556291487742759	2.13604965035434	0.000144404332129964	0.00131658974634181	0.000662814059943247	6980	tags=70%, list=31%, signal=49%	XPA/PCNA/GTF2H1/POLD3/POLE2/GTF2H5/RPA1/CETN2/CDK7/ERCC5/RFC3/RFC5/CUL4A/RFC2/DDB2/RBX1/ERCC6/CCNH/MNAT1/RFC4/POLE3/POLD2/RAD23B/CUL4B/ERCC3/RPA3/LIG1/RPA4/POLE/GTF2H3/RFC1
KEGG_VALINE_LEUCINE_AND_ISOLEUCINE_DEGRADATION	KEGG_VALINE_LEUCINE_AND_ISOLEUCINE_DEGRADATION	KEGG_VALINE_LEUCINE_AND_ISOLEUCINE_DEGRADATION	43	0.579970856513082	2.21567904266008	0.000144717800289436	0.00131658974634181	0.000662814059943247	4985	tags=49%, list=22%, signal=38%	OXCT1/HMGCS1/MCCC1/DLD/HIBCH/ALDH9A1/ACAT2/ALDH2/ALDH3A2/PCCA/HADH/ECHS1/ALDH7A1/ACAA1/HADHA/HADHB/ACAT1/ACADSB/MCCC2/HSD17B10/EHHADH
KEGG_PROTEASOME	KEGG_PROTEASOME	KEGG_PROTEASOME	40	0.652578728077395	2.45805007994885	0.00014609203798393	0.00131658974634181	0.000662814059943247	6302	tags=70%, list=28%, signal=51%	PSMD7/PSMD14/PSMA4/PSMC5/PSMD6/PSMC1/PSMD2/PSMC6/PSMD1/PSMB7/PSMD12/PSMD11/PSMC2/PSMA1/PSMB1/POMP/PSMD4/PSME4/PSMB4/PSMA2/PSMA3/PSMB6/PSMD8/PSMA5/PSMB5/PSMC3/PSMC4/PSMA7
KEGG_LYSINE_DEGRADATION	KEGG_LYSINE_DEGRADATION	KEGG_LYSINE_DEGRADATION	39	0.592472728972361	2.22029331059316	0.000146541617819461	0.00131658974634181	0.000662814059943247	5432	tags=56%, list=24%, signal=43%	BBOX1/SETMAR/SUV39H2/ALDH9A1/ACAT2/ALDH2/ALDH3A2/SETD7/HADH/ECHS1/ALDH7A1/HADHA/SETD2/AASDH/ACAT1/AASDHPPT/AASS/EHHADH/EHMT1/AADAT/TMLHE/ASH1L
KEGG_DNA_REPLICATION	KEGG_DNA_REPLICATION	KEGG_DNA_REPLICATION	36	0.588226682613354	2.16540273776563	0.00014792899408284	0.00131658974634181	0.000662814059943247	6478	tags=69%, list=28%, signal=50%	PCNA/MCM4/POLD3/POLE2/SSBP1/RPA1/RFC3/MCM7/POLA1/RFC5/RFC2/MCM6/RFC4/POLE3/POLD2/FEN1/MCM3/MCM2/RNASEH1/RPA3/MCM5/LIG1/RPA4/DNA2/POLE
KEGG_BUTANOATE_METABOLISM	KEGG_BUTANOATE_METABOLISM	KEGG_BUTANOATE_METABOLISM	33	0.574272300762121	2.07500634249688	0.000149097957357984	0.00131658974634181	0.000662814059943247	2721	tags=45%, list=12%, signal=40%	OXCT1/AACS/HMGCS1/ALDH9A1/AKR1B10/ACAT2/ALDH2/ALDH3A2/BDH2/BDH1/HADH/ECHS1/PDHB/ALDH7A1/HADHA
KEGG_BASAL_TRANSCRIPTION_FACTORS	KEGG_BASAL_TRANSCRIPTION_FACTORS	KEGG_BASAL_TRANSCRIPTION_FACTORS	33	0.571176645902733	2.06382087619651	0.000149097957357984	0.00131658974634181	0.000662814059943247	5504	tags=58%, list=24%, signal=44%	GTF2H1/TAF9B/TAF2/GTF2IRD1/GTF2F2/TAF11/TAF4/TAF1/TBP/TAF13/TBPL1/GTF2E2/TAF7/GTF2B/GTF2I/TAF5/GTF2E1/GTF2A2/TAF4B
KEGG_CITRATE_CYCLE_TCA_CYCLE	KEGG_CITRATE_CYCLE_TCA_CYCLE	KEGG_CITRATE_CYCLE_TCA_CYCLE	30	0.6321931753103	2.2396443661224	0.000150262960180316	0.00131658974634181	0.000662814059943247	5038	tags=53%, list=22%, signal=42%	SUCLG1/FH/DLD/SUCLA2/MDH1/PDHB/IDH3B/IDH1/SUCLG2/SDHB/MDH2/SDHD/SDHC/IDH3A/ACLY/DLAT
KEGG_TIGHT_JUNCTION	KEGG_TIGHT_JUNCTION	KEGG_TIGHT_JUNCTION	128	0.379883506535968	1.7538065859391	0.000246974561620153	0.00192134995718731	0.000967270001329996	5903	tags=41%, list=26%, signal=30%	PPP2CB/GNAI3/TJP2/YES1/TJP1/OCLN/AMOTL1/PARD6G/CTNNA1/PPP2R2C/PPP2R2A/F11R/MYL12B/GNAI1/VAPA/MPP5/YBX3/CTTN/PTEN/CLDN20/RRAS2/MAGI3/CGN/PARD3/CSNK2A2/CASK/EPB41/EXOC3/PRKCH/PPP2R1B/PRKCZ/RAB13/NRAS/MAGI1/PARD6B/EXOC4/MAGI2/CLDN23/HRAS/MYL12A/PPP2CA/CLDN8/PRKCI/CSNK2A1/LLGL1/KRAS/ASH1L/CLDN22/MYL5/CRB3/CTNNB1/EPB41L3
KEGG_P53_SIGNALING_PATHWAY	KEGG_P53_SIGNALING_PATHWAY	KEGG_P53_SIGNALING_PATHWAY	66	0.466227817618391	1.9366426451984	0.000272257010618023	0.00192134995718731	0.000967270001329996	7275	tags=58%, list=32%, signal=39%	EI24/SFN/SIAH1/PPM1D/CDK1/SERPINB5/CYCS/PTEN/CCNE2/IGFBP3/PERP/FAS/CCNB2/DDB2/SESN3/ATR/TP53AIP1/CCNG2/RCHY1/CCND1/RRM2B/CCNG1/SESN1/CCNB1/RRM2/CDKN1A/CDK6/PIDD1/PMAIP1/TNFRSF10B/GTSE1/MDM2/TP53/ZMAT3/CASP9/CHEK1/GADD45G/TP53I3
KEGG_ADHERENS_JUNCTION	KEGG_ADHERENS_JUNCTION	KEGG_ADHERENS_JUNCTION	67	0.478379730127765	1.98893181787876	0.000273635244219455	0.00192134995718731	0.000967270001329996	4253	tags=45%, list=19%, signal=37%	CDH1/MAPK1/FARP2/YES1/IGF1R/TJP1/CTNNA1/CREBBP/FER/SSX2IP/WASL/SMAD2/IQGAP1/RAC1/WASF3/PTPRF/PARD3/TGFBR1/MET/WASF1/CSNK2A2/EGFR/BAIAP2/SNAI2/SMAD3/NLK/VCL/ACP1/ERBB2/EP300
KEGG_FATTY_ACID_METABOLISM	KEGG_FATTY_ACID_METABOLISM	KEGG_FATTY_ACID_METABOLISM	40	0.5283278484953	1.99003775997898	0.00029218407596786	0.00192134995718731	0.000967270001329996	5562	tags=55%, list=24%, signal=42%	ACSL3/ALDH9A1/ACAT2/ALDH2/ALDH3A2/HADH/ECHS1/ADH7/ALDH7A1/ACAA1/HADHA/ACADL/ACSL1/ACOX1/HADHB/ACOX3/ACAT1/ACADSB/ADH4/EHHADH/ECI2/ADH5
KEGG_ALLOGRAFT_REJECTION	KEGG_ALLOGRAFT_REJECTION	KEGG_ALLOGRAFT_REJECTION	34	-0.607849	-2.50626	0.000305343511450382	0.00192134995718731	0.000967270001329996	5244	tags=68%, list=23%, signal=52%	HLA-DRB1/HLA-DQA1/GZMB/HLA-DMB/IL4/HLA-DQB1/IL12A/HLA-A/HLA-DRA/CD28/CD86/IL10/HLA-F/HLA-DOA/PRF1/HLA-DMA/HLA-B/CD80/CD40LG/HLA-C/HLA-G/HLA-DOB/CD40
KEGG_PRIMARY_IMMUNODEFICIENCY	KEGG_PRIMARY_IMMUNODEFICIENCY	KEGG_PRIMARY_IMMUNODEFICIENCY	35	-0.604757	-2.51258	0.000308071472581639	0.00192134995718731	0.000967270001329996	4457	tags=66%, list=19%, signal=53%	CD8A/ICOS/AIRE/PTPRC/IL7R/AICDA/IGLL1/CD8B/LCK/CIITA/CD3D/JAK3/ADA/IKBKG/CD40LG/BTK/CD3E/CD4/TNFRSF13C/IL2RG/CD19/CD79A/CD40
KEGG_GRAFT_VERSUS_HOST_DISEASE	KEGG_GRAFT_VERSUS_HOST_DISEASE	KEGG_GRAFT_VERSUS_HOST_DISEASE	37	-0.592603	-2.51161	0.000308356460067838	0.00192134995718731	0.000967270001329996	5951	tags=73%, list=26%, signal=54%	FASLG/IL1A/HLA-DRB1/HLA-DQA1/GZMB/HLA-DMB/HLA-DQB1/KIR2DL3/KIR3DL1/HLA-A/HLA-DRA/CD28/KIR2DL1/CD86/KIR2DL5A/KLRD1/HLA-F/HLA-DOA/KIR2DL2/IL1B/PRF1/HLA-DMA/HLA-B/CD80/HLA-C/HLA-G/HLA-DOB
KEGG_MISMATCH_REPAIR	KEGG_MISMATCH_REPAIR	KEGG_MISMATCH_REPAIR	23	0.612513045756703	2.02856007449894	0.000310703743980115	0.00192134995718731	0.000967270001329996	6980	tags=74%, list=31%, signal=51%	PCNA/POLD3/SSBP1/RPA1/MSH2/RFC3/MSH3/RFC5/RFC2/MSH6/RFC4/POLD2/RPA3/LIG1/RPA4/MLH1/RFC1
KEGG_TYPE_I_DIABETES_MELLITUS	KEGG_TYPE_I_DIABETES_MELLITUS	KEGG_TYPE_I_DIABETES_MELLITUS	40	-0.528773	-2.29247	0.00031675641431739	0.00192134995718731	0.000967270001329996	7274	tags=75%, list=32%, signal=51%	HLA-DPA1/GAD1/HLA-E/PTPRN2/HLA-DRB4/INS/LTA/GAD2/FASLG/IL1A/HLA-DRB1/HLA-DQA1/GZMB/HLA-DMB/HLA-DQB1/IL12A/HLA-A/HLA-DRA/CD28/CD86/HLA-F/HLA-DOA/IL1B/PRF1/HLA-DMA/HLA-B/CD80/HLA-C/HLA-G/HLA-DOB
KEGG_INTESTINAL_IMMUNE_NETWORK_FOR_IGA_PRODUCTION	KEGG_INTESTINAL_IMMUNE_NETWORK_FOR_IGA_PRODUCTION	KEGG_INTESTINAL_IMMUNE_NETWORK_FOR_IGA_PRODUCTION	45	-0.644957	-2.88342	0.000326157860404436	0.00192134995718731	0.000967270001329996	5331	tags=69%, list=23%, signal=53%	ITGB7/HLA-DRB1/TNFRSF13B/HLA-DQA1/MADCAM1/ITGA4/HLA-DMB/IL4/ICOS/HLA-DQB1/IL15RA/ICOSLG/TGFB1/TNFSF13/HLA-DRA/AICDA/CCR10/CD28/CD86/IL10/CCL25/CXCR4/HLA-DOA/HLA-DMA/PIGR/CD80/TNFRSF17/CD40LG/TNFRSF13C/HLA-DOB/CD40
KEGG_AUTOIMMUNE_THYROID_DISEASE	KEGG_AUTOIMMUNE_THYROID_DISEASE	KEGG_AUTOIMMUNE_THYROID_DISEASE	47	-0.588726	-2.65235	0.000334448160535117	0.00192134995718731	0.000967270001329996	8129	tags=87%, list=36%, signal=56%	HLA-DPB1/CTLA4/TPO/IFNA5/HLA-DPA1/IFNA14/HLA-E/TSHB/HLA-DRB4/CGA/FASLG/IFNA10/HLA-DRB1/HLA-DQA1/GZMB/HLA-DMB/IL4/HLA-DQB1/IFNA7/IFNA21/HLA-A/HLA-DRA/TSHR/IFNA4/CD28/CD86/IL10/HLA-F/HLA-DOA/PRF1/IFNA17/TG/HLA-DMA/HLA-B/CD80/CD40LG/IFNA1/HLA-C/HLA-G/HLA-DOB/CD40
KEGG_SYSTEMIC_LUPUS_ERYTHEMATOSUS	KEGG_SYSTEMIC_LUPUS_ERYTHEMATOSUS	KEGG_SYSTEMIC_LUPUS_ERYTHEMATOSUS	53	-0.5042	-2.33484	0.000344589937973811	0.00192134995718731	0.000967270001329996	6701	tags=68%, list=29%, signal=48%	HLA-DRB4/ELANE/CTSG/GRIN2B/C8A/C8B/HLA-DRB1/ACTN3/C2/HLA-DQA1/HLA-DMB/HLA-DQB1/C6/C1QB/HLA-DRA/CD28/CD86/IL10/FCGR1A/FCGR3A/C1QC/ACTN2/C1QA/C3/FCGR3B/GRIN2A/HLA-DOA/HLA-DMA/FCGR2B/C4A/CD80/CD40LG/FCGR2C/FCGR2A/HLA-DOB/CD40
KEGG_LEISHMANIA_INFECTION	KEGG_LEISHMANIA_INFECTION	KEGG_LEISHMANIA_INFECTION	69	-0.446074	-2.19923	0.000376647834274953	0.00203832945607622	0.00102616128223517	5244	tags=49%, list=23%, signal=38%	HLA-DRB1/TLR2/HLA-DQA1/ITGA4/HLA-DMB/IL4/HLA-DQB1/TGFB1/ELK1/IL12A/HLA-DRA/NCF2/PRKCB/IL10/FCGR1A/ITGB2/TGFB3/FCGR3A/ITGAM/C3/FCGR3B/HLA-DOA/IL1B/MARCKSL1/HLA-DMA/TLR4/NCF1/CR1/FCGR2C/FCGR2A/MAPK12/HLA-DOB/CYBA/NCF4
KEGG_ANTIGEN_PROCESSING_AND_PRESENTATION	KEGG_ANTIGEN_PROCESSING_AND_PRESENTATION	KEGG_ANTIGEN_PROCESSING_AND_PRESENTATION	79	-0.484182	-2.45101	0.000401445202729827	0.00211045478006538	0.00106247151399172	4911	tags=51%, list=21%, signal=40%	HLA-DQA1/HSPA5/CD8A/HLA-DMB/TAPBP/HLA-DQB1/KIR2DL3/KIR3DL1/IFNA7/IFNA21/HLA-A/HLA-DRA/CD74/KIR2DS4/IFNA4/CD8B/KIR2DS5/KIR2DL1/KIR2DL5A/KLRD1/HSPA1L/KIR2DS3/KIR2DS1/CIITA/HLA-F/HLA-DOA/KIR2DL2/IFNA17/B2M/HLA-DMA/KIR3DL3/HLA-B/KIR2DL4/IFI30/CTSS/IFNA1/CD4/HLA-C/HLA-G/HLA-DOB
KEGG_HEMATOPOIETIC_CELL_LINEAGE	KEGG_HEMATOPOIETIC_CELL_LINEAGE	KEGG_HEMATOPOIETIC_CELL_LINEAGE	85	-0.504823	-2.59367	0.000419815281276238	0.00214572254874522	0.00108022645474588	4632	tags=53%, list=20%, signal=42%	GP1BA/ITGA4/CD8A/MS4A1/IL4/CD1B/IL11/THPO/GP9/CD5/HLA-DRA/IL7R/GYPA/FCER2/CD2/CD8B/CSF2RA/FCGR1A/CD34/IL3RA/CD14/ITGAM/CSF3/CD3G/ITGA5/CD3D/CSF1R/IL1B/CD7/FLT3/ITGB3/CD33/MME/CR1/CR2/CD3E/IL2RA/CD4/CD37/CSF3R/CD38/CD22/IL5RA/EPOR/CD19
KEGG_OLFACTORY_TRANSDUCTION	KEGG_OLFACTORY_TRANSDUCTION	KEGG_OLFACTORY_TRANSDUCTION	109	-0.444764	-2.38695	0.000482160077145612	0.00239776903229169	0.00120711484463197	8214	tags=69%, list=36%, signal=44%	OR5J2/CNGB1/OR2J3/OR51B6/OR52D1/OR1E1/OR5K1/GUCY2D/PRKACG/OR51E2/OR7E24/PRKACA/CALML6/OR1J2/OR5P2/PRKG2/OR8G1/OR6B1/OR11A1/OR2C1/OR2B3/OR8D2/OR10A5/OR51I2/OR51B2/OR10H3/OR4D1/CNGA3/OR12D3/OR6A2/OR10A4/OR5L2/OR2K2/OR5I1/OR51B4/OR1D5/OR1G1/OR10H2/OR7C2/OR1A1/OR51I1/OR4F16/OR5V1/OR1Q1/GUCA1A/OR12D2/OR2H2/OR52A1/OR14J1/OR1A2/OR13C4/OR51B5/OR2S2/OR2J2/OR3A1/GUCA1C/CLCA1/GUCA1B/OR8B8/OR10J1/OR2B6/OR2F2…
KEGG_CELL_ADHESION_MOLECULES_CAMS	KEGG_CELL_ADHESION_MOLECULES_CAMS	KEGG_CELL_ADHESION_MOLECULES_CAMS	127	-0.446439	-2.46413	0.000527704485488127	0.00255520066657409	0.00128637104495721	5351	tags=50%, list=23%, signal=39%	CLDN2/ITGB7/GLG1/HLA-DRB1/CDH5/SELE/HLA-DQA1/MADCAM1/CD276/SDC3/ITGA4/CD8A/HLA-DMB/CADM1/ICOS/HLA-DQB1/NLGN3/ICOSLG/HLA-A/HLA-DRA/CLDN9/PTPRC/CLDN18/CLDN19/PDCD1LG2/CD2/NLGN2/CD28/ESAM/CD8B/CD86/ITGA8/CNTN2/CD34/ITGB2/PECAM1/ITGAM/L1CAM/ICAM1/HLA-F/CDH2/HLA-DOA/CLDN15/CDH15/SELP/HLA-DMA/HLA-B/SIGLEC1/CLDN10/CD80/SELL/CD40LG/ICAM2/ICAM3/CNTNAP1/SELPLG/CD4/ITGAL/HLA-C/CD6/HLA-G/CD22/HLA-DOB/CD40
KEGG_NATURAL_KILLER_CELL_MEDIATED_CYTOTOXICITY	KEGG_NATURAL_KILLER_CELL_MEDIATED_CYTOTOXICITY	KEGG_NATURAL_KILLER_CELL_MEDIATED_CYTOTOXICITY	130	-0.355882	-1.96879	0.000543183052688756	0.00256270978704439	0.00129015138020541	2795	tags=33%, list=12%, signal=29%	KIR2DS4/NFATC3/IFNA4/SH2D1A/MICB/KIR2DS5/ARAF/KIR2DL1/KIR2DL5A/KLRD1/CD247/PRKCB/SH3BP2/ITGB2/PTK2B/KIR2DS3/LCK/FCGR3A/HCST/ICAM1/LCP2/KIR2DS1/TNFRSF10C/FCGR3B/PIK3CG/KIR2DL2/PRF1/IFNA17/FCER1G/HLA-B/PIK3R5/KIR2DL4/CD48/NCR1/RAC2/ICAM2/PLCG2/IFNA1/ITGAL/HLA-C/VAV1/HLA-G/IFNAR2
KEGG_ASTHMA	KEGG_ASTHMA	KEGG_ASTHMA	27	-0.558452	-2.16188	0.000582241630276565	0.0026783114992722	0.0013483490385352	7274	tags=74%, list=32%, signal=51%	HLA-DPA1/IL9/HLA-DRB4/IL3/HLA-DRB1/HLA-DQA1/HLA-DMB/IL4/HLA-DQB1/HLA-DRA/RNASE3/IL10/CCL11/HLA-DOA/FCER1G/HLA-DMA/CD40LG/EPX/HLA-DOB/CD40
KEGG_VASOPRESSIN_REGULATED_WATER_REABSORPTION	KEGG_VASOPRESSIN_REGULATED_WATER_REABSORPTION	KEGG_VASOPRESSIN_REGULATED_WATER_REABSORPTION	44	0.514009775204664	1.97369620926565	0.000722021660649819	0.00313886045718185	0.00158020434915333	2646	tags=34%, list=12%, signal=30%	DYNC1I2/RAB11A/RAB5A/DYNLL1/DYNC1LI1/DCTN4/DYNC1LI2/DYNC2LI1/DYNC1H1/DYNC2H1/PRKX/AQP3/ADCY9/DCTN6/DCTN2
KEGG_PROPANOATE_METABOLISM	KEGG_PROPANOATE_METABOLISM	KEGG_PROPANOATE_METABOLISM	31	0.550514725914322	1.96582591579617	0.000748055056852184	0.00313886045718185	0.00158020434915333	2721	tags=45%, list=12%, signal=40%	ACACA/SUCLG1/SUCLA2/HIBCH/ALDH9A1/ACAT2/ALDH2/LDHA/ALDH3A2/PCCA/ECHS1/ALDH7A1/SUCLG2/HADHA
KEGG_COMPLEMENT_AND_COAGULATION_CASCADES	KEGG_COMPLEMENT_AND_COAGULATION_CASCADES	KEGG_COMPLEMENT_AND_COAGULATION_CASCADES	68	-0.358748	-1.76168	0.000751597143930853	0.00313886045718185	0.00158020434915333	6281	tags=50%, list=27%, signal=36%	C4BPB/C3AR1/F9/C8A/MASP2/A2M/C8B/CFI/C2/SERPINE1/CPB2/C4BPA/SERPINA5/PLAUR/CFB/F13A1/C6/FGA/C1QB/F13B/PLG/F7/VWF/C5AR1/C1QC/SERPINA1/C1QA/C3/PLAT/SERPIND1/F5/C4A/CR1/CR2
KEGG_RNA_POLYMERASE	KEGG_RNA_POLYMERASE	KEGG_RNA_POLYMERASE	27	0.552952110318228	1.90814648755312	0.00076138267093041	0.00313886045718185	0.00158020434915333	4955	tags=48%, list=22%, signal=38%	POLR3B/POLR3G/POLR3C/POLR1D/POLR1E/POLR2I/POLR2B/POLR1C/POLR3F/POLR3K/POLR2G/POLR2H/POLR2F
KEGG_GLYCOSAMINOGLYCAN_BIOSYNTHESIS_KERATAN_SULFATE	KEGG_GLYCOSAMINOGLYCAN_BIOSYNTHESIS_KERATAN_SULFATE	KEGG_GLYCOSAMINOGLYCAN_BIOSYNTHESIS_KERATAN_SULFATE	14	-0.66359	-2.08575	0.000767656090071648	0.00313886045718185	0.00158020434915333	3873	tags=57%, list=17%, signal=47%	CHST1/ST3GAL3/ST3GAL1/ST3GAL2/CHST4/B4GALT3/FUT8/CHST2
KEGG_CYTOKINE_CYTOKINE_RECEPTOR_INTERACTION	KEGG_CYTOKINE_CYTOKINE_RECEPTOR_INTERACTION	KEGG_CYTOKINE_CYTOKINE_RECEPTOR_INTERACTION	255	-0.367857	-2.23993	0.000946073793755913	0.00375816993464052	0.00189198486412109	6542	tags=49%, list=29%, signal=36%	CCL24/TNFRSF14/TNFSF18/IL23A/INHBC/GDF5/CNTF/LTB/TNFRSF1B/IL23R/CCL7/LTA/IL3/FASLG/IL9R/IL1A/CCL22/IFNA10/CTF1/LIF/CSF1/TNFSF4/IL12RB1/CCL14/PDGFRB/CXCL1/IFNAR1/CCL8/CCL19/TNFRSF13B/CCR3/OSM/IL20/CCL15/ACVRL1/CXCL13/IFNB1/CXCL5/PPBP/IL4/IL11/INHBE/CCL16/IL15RA/IL21/IL17RA/TGFB1/IFNA7/CD70/GH2/CCR7/GH1/IFNA21/CCR5/IL12A/CCL4/TNFSF13/IL19/CXCL6/IL25/CRLF2/XCR1/CXCR1/IL7R/TNFSF11/CCL3/CCR10/IL18RAP/…
KEGG_BIOSYNTHESIS_OF_UNSATURATED_FATTY_ACIDS	KEGG_BIOSYNTHESIS_OF_UNSATURATED_FATTY_ACIDS	KEGG_BIOSYNTHESIS_OF_UNSATURATED_FATTY_ACIDS	19	0.625123877302947	1.95842077866226	0.000960614793467819	0.00375816993464052	0.00189198486412109	3833	tags=47%, list=17%, signal=39%	ELOVL6/YOD1/SCD/ACAA1/HSD17B12/HADHA/ACOT7/ACOX1/ACOX3
KEGG_NEUROACTIVE_LIGAND_RECEPTOR_INTERACTION	KEGG_NEUROACTIVE_LIGAND_RECEPTOR_INTERACTION	KEGG_NEUROACTIVE_LIGAND_RECEPTOR_INTERACTION	267	-0.399086	-2.44574	0.000980392156862745	0.00375816993464052	0.00189198486412109	7113	tags=55%, list=31%, signal=38%	CHRNG/F2R/TAAR2/SCTR/GHSR/GRID2/P2RX2/TSHB/MCHR1/MCHR2/GRIK4/MTNR1B/CCKAR/HTR1E/HCRTR2/CTSG/GABRG2/GRM6/ADRA1A/MC5R/CGA/NMBR/CHRNA4/GABRB2/NTSR1/NPFFR2/GABRP/ADRA1B/C3AR1/NPBWR1/P2RY11/GABRA5/GRM7/GRIN2B/ADRB3/CRHR2/GRM2/CHRM4/GPR156/ADORA3/RXFP2/SSTR4/CHRNA10/TRHR/GCGR/HTR1F/OPRK1/DRD3/GRM4/S1PR1/ADCYAP1R1/P2RX6/GABBR1/PRSS1/FPR3/TAAR5/GNRHR/OPRM1/HTR6/SSTR2/NPFFR1/CHRM5/CHRM2/GABRR1/NMUR2/CYSLT…
KEGG_PEROXISOME	KEGG_PEROXISOME	KEGG_PEROXISOME	78	0.413542033246088	1.76686542128811	0.00106951871657754	0.00401615191531158	0.0020218613761294	5764	tags=46%, list=25%, signal=35%	ACSL3/SOD1/ABCD3/NUDT19/SCP2/NUDT12/AGPS/HSD17B4/PEX3/EPHX2/CROT/PEX7/IDH1/ACAA1/PEX13/PHYH/HACL1/GNPAT/ACSL1/DHRS4/ACOX1/PXMP2/PEX14/CAT/PMVK/PEX1/ACOX3/FAR1/PEX11B/PEX26/AMACR/EHHADH/ECI2/SLC25A17/PEX12/SOD2
KEGG_VIRAL_MYOCARDITIS	KEGG_VIRAL_MYOCARDITIS	KEGG_VIRAL_MYOCARDITIS	66	-0.360592	-1.75449	0.00112951807228916	0.0041566265060241	0.00209258084971465	3210	tags=32%, list=14%, signal=27%	HLA-A/HLA-DRA/SGCD/CD28/CD86/SGCA/ITGB2/ICAM1/HLA-F/HLA-DOA/PRF1/HLA-DMA/HLA-B/CD80/CD40LG/RAC2/ITGAL/HLA-C/HLA-G/HLA-DOB/CD40
KEGG_TERPENOID_BACKBONE_BIOSYNTHESIS	KEGG_TERPENOID_BACKBONE_BIOSYNTHESIS	KEGG_TERPENOID_BACKBONE_BIOSYNTHESIS	15	0.663853865151919	1.95984248839221	0.00130527002773699	0.00470920951183541	0.00237076909062652	4108	tags=67%, list=18%, signal=55%	HMGCR/HMGCS1/FDPS/IDI1/GGPS1/ACAT2/PDSS1/PDSS2/PMVK/ACAT1
KEGG_CHEMOKINE_SIGNALING_PATHWAY	KEGG_CHEMOKINE_SIGNALING_PATHWAY	KEGG_CHEMOKINE_SIGNALING_PATHWAY	182	-0.269174	-1.57134	0.00137931034482759	0.00488063660477453	0.00245707105961189	5392	tags=37%, list=24%, signal=28%	ARRB1/CCL14/CXCL1/SHC1/CCL8/CCL19/CCR3/PIK3R3/GNG3/CCL15/GSK3A/ITK/GNGT2/CXCL13/CXCL5/PPBP/CCL16/GNAI2/CCR7/CCR5/CCL4/AKT3/CXCL6/XCR1/GNG13/CXCR1/ADCY4/CCL3/CCR10/GNB3/PREX1/CCR1/CCR2/PRKCB/CXCR6/FGR/PTK2B/PXN/CCL11/CCL25/CCL23/ADCY5/CXCR4/RASGRP2/HCK/CCR4/DOCK2/ADCY1/PIK3CG/JAK3/IKBKG/XCL1/CCL13/PIK3R5/CCL18/GNG7/LYN/NCF1/PF4/RAC2/CCL5/ARRB2/ELMO1/VAV1/GRK6/PLCB2/WAS
KEGG_TGF_BETA_SIGNALING_PATHWAY	KEGG_TGF_BETA_SIGNALING_PATHWAY	KEGG_TGF_BETA_SIGNALING_PATHWAY	82	0.388712892337301	1.67454038039844	0.00265076209410205	0.00920264576065619	0.00463291090925483	5533	tags=43%, list=24%, signal=32%	PPP2CB/CDKN2B/TFDP1/SKP1/MAPK1/BMPR1B/CREBBP/ID4/SMAD2/SMURF1/BMPR1A/TGFBR1/RPS6KB1/ACVR2A/SMAD5/BMP7/PPP2R1B/RBX1/SMAD3/ZFYVE16/MYC/ACVR1/COMP/RBL2/EP300/PPP2CA/ROCK1/CUL1/ID2/ROCK2/RPS6KB2/SP1/SMURF2/RBL1/SMAD4
KEGG_PYRUVATE_METABOLISM	KEGG_PYRUVATE_METABOLISM	KEGG_PYRUVATE_METABOLISM	40	0.485006047500582	1.82685874139172	0.00277574872169467	0.00945810675540405	0.00476151827503179	2885	tags=38%, list=13%, signal=33%	ACACA/DLD/ME1/ALDH9A1/ACAT2/ALDH2/LDHA/ALDH3A2/MDH1/PDHB/GRHPR/ALDH7A1/GLO1/MDH2/ACYP1
KEGG_THYROID_CANCER	KEGG_THYROID_CANCER	KEGG_THYROID_CANCER	29	0.526320352027499	1.85182259359566	0.00301114122252334	0.0100736360898963	0.0050713957431972	6565	tags=59%, list=29%, signal=42%	CDH1/MAPK1/NCOA4/CCDC6/TPR/RXRA/NRAS/BRAF/MYC/HRAS/CCND1/KRAS/TCF7L2/TFG/CTNNB1/TCF7L1/TP53
KEGG_B_CELL_RECEPTOR_SIGNALING_PATHWAY	KEGG_B_CELL_RECEPTOR_SIGNALING_PATHWAY	KEGG_B_CELL_RECEPTOR_SIGNALING_PATHWAY	75	-0.331613	-1.66324	0.00352664576802508	0.0115875503806538	0.00583354939071818	2082	tags=27%, list=9%, signal=24%	CD72/PRKCB/PIK3AP1/LILRB3/RASGRP3/PIK3CG/IKBKG/FCGR2B/PIK3R5/LYN/CR2/RAC2/BTK/PLCG2/CD79B/INPP5D/VAV1/CD22/CD19/CD79A
KEGG_MATURITY_ONSET_DIABETES_OF_THE_YOUNG	KEGG_MATURITY_ONSET_DIABETES_OF_THE_YOUNG	KEGG_MATURITY_ONSET_DIABETES_OF_THE_YOUNG	23	-0.504469	-1.85519	0.00392706872370267	0.0126768534238823	0.00638193993879657	7488	tags=61%, list=33%, signal=41%	IAPP/HNF4G/NKX2-2/HNF1A/INS/PAX4/PAX6/MNX1/HHEX/NR5A2/FOXA2/HNF1B/HNF4A/GCK
KEGG_BASE_EXCISION_REPAIR	KEGG_BASE_EXCISION_REPAIR	KEGG_BASE_EXCISION_REPAIR	32	0.49703379730167	1.78460536043877	0.00419350007488393	0.0133035174789421	0.00669742298711045	6478	tags=47%, list=28%, signal=34%	UNG/PCNA/TDG/POLD3/POLE2/LIG3/HMGB1/POLE3/POLD2/FEN1/POLB/APEX1/NEIL2/LIG1/POLE
KEGG_DILATED_CARDIOMYOPATHY	KEGG_DILATED_CARDIOMYOPATHY	KEGG_DILATED_CARDIOMYOPATHY	89	-0.305425	-1.58245	0.00430292598967298	0.0134192946118615	0.00675570895791654	4216	tags=30%, list=18%, signal=25%	CACNA2D4/CACNG5/CACNB2/CACNA1S/TGFB1/ITGA11/ADCY4/CACNG1/SGCD/IGF1/ITGA10/ITGA8/SGCA/CACNG8/CACNA1D/TNNI3/TGFB3/ADCY5/CACNA1F/ITGA5/ADCY1/SLC8A1/ITGB3/CACNG6/ACTC1/TNNT2/CACNG4
KEGG_HYPERTROPHIC_CARDIOMYOPATHY_HCM	KEGG_HYPERTROPHIC_CARDIOMYOPATHY_HCM	KEGG_HYPERTROPHIC_CARDIOMYOPATHY_HCM	82	-0.312306	-1.5948	0.00529100529100529	0.0162257495590829	0.00816856957207835	6275	tags=40%, list=27%, signal=29%	CACNG2/MYL2/CACNB1/ITGA7/PRKAG3/ITGB7/MYH7/ITGA4/CACNA2D4/CACNG5/CACNB2/CACNA1S/TGFB1/ITGA11/CACNG1/SGCD/IGF1/ITGA10/ITGA8/SGCA/CACNG8/CACNA1D/TNNI3/TGFB3/CACNA1F/ITGA5/PRKAG2/SLC8A1/ITGB3/CACNG6/ACTC1/TNNT2/CACNG4
KEGG_GAP_JUNCTION	KEGG_GAP_JUNCTION	KEGG_GAP_JUNCTION	85	0.367661385121996	1.59713446105439	0.00590551181102362	0.0177709097933166	0.00894645344285961	5748	tags=40%, list=25%, signal=30%	GNAI3/MAPK1/TJP1/PDGFC/TUBA1A/TUBA4A/GJA1/GNAI1/PRKX/TUBB2A/CDK1/ADCY9/TUBB4B/SOS2/GNA11/EGFR/ITPR2/NRAS/TUBA1C/TUBB3/HRAS/TUBB6/MAP3K2/ADCY7/PLCB3/SOS1/ITPR3/RAF1/TUBA1B/KRAS/TUBB2B/GNAQ/ITPR1/TUBA3C
KEGG_JAK_STAT_SIGNALING_PATHWAY	KEGG_JAK_STAT_SIGNALING_PATHWAY	KEGG_JAK_STAT_SIGNALING_PATHWAY	152	-0.258122	-1.46436	0.00598802395209581	0.0177709097933166	0.00894645344285961	4271	tags=32%, list=19%, signal=26%	SOCS1/IFNB1/IL4/IL11/IL15RA/BCL2L1/IL21/SPRY3/IFNA7/GH2/GH1/IFNA21/IL12A/STAT5A/AKT3/IL19/CRLF2/IL7R/IL22/PRL/IFNL1/CNTFR/IFNA4/CISH/CSF2RA/IL10/IL3RA/CSH1/SPRY4/CSF3/STAT4/PIK3CG/JAK3/CSF2RB/IFNA17/IL24/IL2RB/PIK3R5/IL2RA/IFNL2/IFNA1/IL21R/IL10RA/CSF3R/IL2RG/IL5RA/EPOR/IFNAR2
KEGG_PATHWAYS_IN_CANCER	KEGG_PATHWAYS_IN_CANCER	KEGG_PATHWAYS_IN_CANCER	319	0.272167574754465	1.39470023847722	0.00631877110796383	0.018370607028754	0.00924836051790819	6208	tags=34%, list=27%, signal=25%	CDKN2B/RALA/PIK3CB/CDH1/MAPK1/IGF1R/SKP2/FH/CTNNA1/FZD5/CREBBP/SLC2A1/FZD10/NCOA4/APPL1/CCDC6/HDAC2/PPARD/FZD1/CRKL/MSH2/SMAD2/FGFR2/CYCS/PTEN/CKS1B/EGLN1/RALBP1/ARNT/HDAC1/RAC1/WNT2B/APC/IKBKB/TGFBR1/CCNE2/COL4A6/PIAS3/TPR/MET/SOS2/PLD1/BIRC2/MAX/MSH3/FAS/GSK3B/DVL1/PTK2/EGFR/RXRA/FZD7/RBX1/NRAS/SMAD3/MSH6/CHUK/BRAF/MAPK9/FADD/MAPK8/EGLN3/MYC/HRAS/CCND1/WNT9A/FZD8/JUP/ERBB2/EP300/HSP90AA1/ITGA2/…
KEGG_TOLL_LIKE_RECEPTOR_SIGNALING_PATHWAY	KEGG_TOLL_LIKE_RECEPTOR_SIGNALING_PATHWAY	KEGG_TOLL_LIKE_RECEPTOR_SIGNALING_PATHWAY	99	-0.289595	-1.5299	0.00638977635782748	0.018370607028754	0.00924836051790819	3592	tags=28%, list=16%, signal=24%	IFNA7/IFNA21/IL12A/CCL4/MAPK10/AKT3/CCL3/LY96/IFNA4/IRF5/CD86/CD14/PIK3CG/IL1B/IFNA17/IKBKG/PIK3R5/TLR7/TLR4/CD80/CCL5/IFNA1/LBP/TIRAP/MAPK12/TLR9/IFNAR2/CD40
KEGG_NEUROTROPHIN_SIGNALING_PATHWAY	KEGG_NEUROTROPHIN_SIGNALING_PATHWAY	KEGG_NEUROTROPHIN_SIGNALING_PATHWAY	122	0.33554274445752	1.53911073012209	0.00706494794248885	0.0198034010188706	0.00996967557014082	5258	tags=34%, list=23%, signal=26%	PIK3CB/YWHAB/MAPK1/PRDM4/YWHAQ/FRS2/SORT1/MAPK14/RPS6KA5/CAMK2D/CRKL/YWHAG/KIDINS220/IRS2/PSEN1/MAPK13/PTPN11/RAC1/IKBKB/SOS2/MAP3K1/GSK3B/CALML5/YWHAZ/NRAS/BRAF/MAPK9/MAPK8/HRAS/NTRK2/ZNF274/MAP3K3/RPS6KA3/GAB1/SOS1/RAF1/PIK3R2/CRK/CAMK2G/CALML3/KRAS
KEGG_AMINOACYL_TRNA_BIOSYNTHESIS	KEGG_AMINOACYL_TRNA_BIOSYNTHESIS	KEGG_AMINOACYL_TRNA_BIOSYNTHESIS	21	0.540515056735068	1.74348414495103	0.00710339384372534	0.0198034010188706	0.00996967557014082	8015	tags=71%, list=35%, signal=46%	IARS2/YARS2/PSTK/HARS2/RARS2/LARS2/WARS2/FARSB/NARS2/FARS2/MTFMT/AARS2/EARS2/MARS2/CARS2
KEGG_TASTE_TRANSDUCTION	KEGG_TASTE_TRANSDUCTION	KEGG_TASTE_TRANSDUCTION	46	-0.36306	-1.62743	0.00729201193238316	0.020025823814306	0.0100816504328314	7572	tags=63%, list=33%, signal=42%	ADCY6/PRKACG/PRKACA/TAS2R39/TRPM5/TAS2R40/TAS2R41/TAS2R50/GNAT3/TAS2R13/TAS2R7/TAS2R38/CACNA1A/TAS2R19/TAS2R10/TAS2R4/TAS2R16/GRM4/GNG3/TAS1R2/KCNB1/TAS2R1/GNG13/ADCY4/TAS1R1/ASIC2/GNB3/TAS2R43/PLCB2
KEGG_CHRONIC_MYELOID_LEUKEMIA	KEGG_CHRONIC_MYELOID_LEUKEMIA	KEGG_CHRONIC_MYELOID_LEUKEMIA	72	0.378711139902687	1.59848494280311	0.00767160161507402	0.0207584514290238	0.0104504789802866	7114	tags=51%, list=31%, signal=36%	PIK3CB/MAPK1/HDAC2/CRKL/PTPN11/HDAC1/IKBKB/TGFBR1/SOS2/NRAS/SMAD3/CHUK/BRAF/GAB2/MYC/HRAS/CCND1/CBLC/SOS1/RAF1/PIK3R2/CRK/KRAS/CBL/SMAD4/CTBP2/CDKN1A/CDK6/CTBP1/MDM2/E2F3/NFKB1/NFKBIA/TP53/PIK3R1/PIK3CA/SHC4
KEGG_ERBB_SIGNALING_PATHWAY	KEGG_ERBB_SIGNALING_PATHWAY	KEGG_ERBB_SIGNALING_PATHWAY	86	0.358180752539346	1.55851755135059	0.00865800865800866	0.0225781588523792	0.0113665788272847	5497	tags=41%, list=24%, signal=31%	PIK3CB/MAPK1/ERBB3/CAMK2D/MAP2K4/CRKL/PAK6/NCK2/SOS2/RPS6KB1/GSK3B/BTC/PTK2/EGFR/NRAS/EREG/BRAF/MAPK9/MAPK8/MYC/HRAS/ERBB2/CBLC/GAB1/SOS1/PAK1/RAF1/PIK3R2/CRK/MTOR/CAMK2G/KRAS/RPS6KB2/CBL/NRG1
KEGG_CALCIUM_SIGNALING_PATHWAY	KEGG_CALCIUM_SIGNALING_PATHWAY	KEGG_CALCIUM_SIGNALING_PATHWAY	174	-0.244441	-1.41642	0.00868403473613895	0.0225781588523792	0.0113665788272847	2951	tags=21%, list=13%, signal=19%	ADCY4/BST1/CYSLTR1/MYLK3/MYLK2/AVPR1B/CAMK2A/PRKCB/NOS1/CAMK2B/CACNA1D/PTK2B/GRPR/HTR5A/GRIN2D/CACNA1G/CACNA1F/ATP2B3/DRD5/TACR2/GRIN2A/ADCY1/CHRM1/SLC8A1/P2RX5/ADORA2A/PLCG2/PDE1B/HTR4/GNA14/SLC8A3/CD38/TBXA2R/P2RX1/ATP2A3/P2RX4/PLCB2
KEGG_RENAL_CELL_CARCINOMA	KEGG_RENAL_CELL_CARCINOMA	KEGG_RENAL_CELL_CARCINOMA	66	0.382779117779646	1.59000886513007	0.00871222433977675	0.0225781588523792	0.0113665788272847	5258	tags=39%, list=23%, signal=30%	PIK3CB/MAPK1/FH/CREBBP/SLC2A1/CRKL/PTPN11/EGLN1/ARNT/RAC1/PAK6/MET/SOS2/RBX1/NRAS/BRAF/EGLN3/HRAS/EP300/GAB1/SOS1/PAK1/RAF1/PIK3R2/CRK/KRAS
KEGG_ENDOMETRIAL_CANCER	KEGG_ENDOMETRIAL_CANCER	KEGG_ENDOMETRIAL_CANCER	52	0.406952744076938	1.61273107758985	0.00903444381705251	0.0227779958900573	0.0114671832856124	7004	tags=52%, list=31%, signal=36%	PIK3CB/CDH1/MAPK1/CTNNA1/PTEN/APC/SOS2/GSK3B/EGFR/NRAS/BRAF/MYC/HRAS/CCND1/ERBB2/SOS1/RAF1/PIK3R2/KRAS/TCF7L2/CTNNB1/TCF7L1/TP53/CASP9/MLH1/PIK3R1/PIK3CA
KEGG_GLYCOSPHINGOLIPID_BIOSYNTHESIS_GANGLIO_SERIES	KEGG_GLYCOSPHINGOLIPID_BIOSYNTHESIS_GANGLIO_SERIES	KEGG_GLYCOSPHINGOLIPID_BIOSYNTHESIS_GANGLIO_SERIES	15	-0.559355	-1.79704	0.00903692228246837	0.0227779958900573	0.0114671832856124	3932	tags=53%, list=17%, signal=44%	GLB1/ST6GALNAC3/HEXA/B4GALNT1/ST3GAL1/ST3GAL2/ST6GALNAC4/ST3GAL5
KEGG_NON_HOMOLOGOUS_END_JOINING	KEGG_NON_HOMOLOGOUS_END_JOINING	KEGG_NON_HOMOLOGOUS_END_JOINING	12	0.628819374303067	1.74361627023274	0.00975367829393288	0.0242523892714007	0.0122094408231308	4863	tags=58%, list=21%, signal=46%	XRCC6/PRKDC/XRCC5/RAD50/DCLRE1C/FEN1/LIG4
KEGG_PATHOGENIC_ESCHERICHIA_COLI_INFECTION	KEGG_PATHOGENIC_ESCHERICHIA_COLI_INFECTION	KEGG_PATHOGENIC_ESCHERICHIA_COLI_INFECTION	52	0.403109222965849	1.59749941732108	0.0100225861095426	0.0245887445887446	0.0123787730195053	5825	tags=52%, list=25%, signal=39%	CDH1/OCLN/YWHAQ/TUBA1A/TUBA4A/WASL/TUBB2A/CTTN/NCK2/TUBB4B/EZR/ARPC2/NCL/TLR5/YWHAZ/TUBA1C/ARPC3/TUBB3/TUBB6/ROCK1/TUBA1B/ROCK2/TUBB2B/ARPC5L/TUBA3C/CTNNB1/ARPC1A
KEGG_STEROID_BIOSYNTHESIS	KEGG_STEROID_BIOSYNTHESIS	KEGG_STEROID_BIOSYNTHESIS	17	0.56344210681769	1.71770074552754	0.0107734362437691	0.0260830561691252	0.0131310580256465	6459	tags=65%, list=28%, signal=46%	FDFT1/MSMO1/NSDHL/SQLE/SC5D/LSS/HSD17B7/TM7SF2/DHCR7/DHCR24/CYP51A1
KEGG_PANCREATIC_CANCER	KEGG_PANCREATIC_CANCER	KEGG_PANCREATIC_CANCER	69	0.370814601880834	1.55141389833796	0.01252211787124	0.0299229829650409	0.0150642019503639	7004	tags=49%, list=31%, signal=34%	RALA/PIK3CB/MAPK1/SMAD2/RALBP1/RAC1/IKBKB/TGFBR1/PLD1/EGFR/SMAD3/CHUK/BRAF/MAPK9/MAPK8/CCND1/ERBB2/RALGDS/RALB/STAT1/RAF1/PIK3R2/KRAS/SMAD4/RAD51/JAK1/VEGFA/CDK6/E2F3/NFKB1/TP53/CASP9/PIK3R1/PIK3CA
KEGG_EPITHELIAL_CELL_SIGNALING_IN_HELICOBACTER_PYLORI_INFECTION	KEGG_EPITHELIAL_CELL_SIGNALING_IN_HELICOBACTER_PYLORI_INFECTION	KEGG_EPITHELIAL_CELL_SIGNALING_IN_HELICOBACTER_PYLORI_INFECTION	68	0.364965913642897	1.52234973149916	0.0156654406756573	0.0369068852342962	0.018580125289577	5045	tags=37%, list=22%, signal=29%	TJP1/ATP6V1H/F11R/MAPK14/MAP2K4/ADAM17/ATP6V1D/MAPK13/PTPN11/RAC1/PTPRZ1/IKBKB/ATP6V1A/MET/EGFR/ATP6V1C2/ATP6V1B2/CHUK/MAPK9/MAPK8/CXCR2/ATP6V1E1/ATP6V1G1/PAK1/ATP6V0A2
KEGG_DORSO_VENTRAL_AXIS_FORMATION	KEGG_DORSO_VENTRAL_AXIS_FORMATION	KEGG_DORSO_VENTRAL_AXIS_FORMATION	23	0.499004349377537	1.65263467800598	0.0158458909429859	0.0369068852342962	0.018580125289577	5258	tags=43%, list=23%, signal=34%	MAPK1/NOTCH2/SPIRE1/ETS2/SOS2/EGFR/SPIRE2/SOS1/NOTCH1/KRAS
KEGG_GLYCOSYLPHOSPHATIDYLINOSITOL_GPI_ANCHOR_BIOSYNTHESIS	KEGG_GLYCOSYLPHOSPHATIDYLINOSITOL_GPI_ANCHOR_BIOSYNTHESIS	KEGG_GLYCOSYLPHOSPHATIDYLINOSITOL_GPI_ANCHOR_BIOSYNTHESIS	25	0.483196512527778	1.63490909127289	0.0173792679175638	0.0399723162103968	0.020123362851916	3549	tags=36%, list=16%, signal=30%	PIGY/PIGA/PIGW/PGAP1/PIGN/PIGF/PIGG/PIGC/PIGB
KEGG_GLYCOLYSIS_GLUCONEOGENESIS	KEGG_GLYCOLYSIS_GLUCONEOGENESIS	KEGG_GLYCOLYSIS_GLUCONEOGENESIS	61	0.372495064034312	1.52114103043432	0.0193503800967519	0.0439564189852142	0.0221290896493069	5779	tags=43%, list=25%, signal=32%	PGM2/DLD/ALDH9A1/ALDH2/BPGM/LDHA/ALDH3A2/HK1/PDHB/ADH7/ALDH3B2/ALDH7A1/PGK1/HK2/PGAM1/ENO1/ALDH3A1/ADH4/DLAT/ALDOC/PFKM/PFKP/PGM1/ADH5/PDHA1/GAPDH
KEGG_LEUKOCYTE_TRANSENDOTHELIAL_MIGRATION	KEGG_LEUKOCYTE_TRANSENDOTHELIAL_MIGRATION	KEGG_LEUKOCYTE_TRANSENDOTHELIAL_MIGRATION	114	-0.257052	-1.3926	0.0198314328210213	0.0444998004764381	0.0224026455487789	3190	tags=29%, list=14%, signal=25%	SIPA1/RAPGEF3/CLDN9/CLDN18/NCF2/CLDN19/CTNNA3/MYLPF/ESAM/CYBB/PRKCB/ITGB2/PTK2B/PXN/PECAM1/ITGAM/ICAM1/ACTN2/CXCR4/PIK3CG/CLDN15/MMP9/PIK3R5/CLDN10/NCF1/RAC2/PLCG2/ITGAL/VAV1/MAPK12/CYBA/NCF4/RHOH
KEGG_COLORECTAL_CANCER	KEGG_COLORECTAL_CANCER	KEGG_COLORECTAL_CANCER	62	0.36816611129121	1.50990021143307	0.0213175629211938	0.0472582117771043	0.0237913194301212	7004	tags=52%, list=31%, signal=36%	PIK3CB/MAPK1/APPL1/MSH2/SMAD2/CYCS/RAC1/APC/TGFBR1/MSH3/GSK3B/SMAD3/MSH6/BRAF/MAPK9/MAPK8/MYC/CCND1/RALGDS/RAF1/PIK3R2/KRAS/TCF7L2/SMAD4/CTNNB1/BIRC5/TCF7L1/TP53/CASP9/MLH1/PIK3R1/PIK3CA
KEGG_NOTCH_SIGNALING_PATHWAY	KEGG_NOTCH_SIGNALING_PATHWAY	KEGG_NOTCH_SIGNALING_PATHWAY	47	0.393758471225175	1.53250270762725	0.0239589275527667	0.0524814603536794	0.0264208724892665	6949	tags=53%, list=30%, signal=37%	MAML3/NOTCH2/CREBBP/HDAC2/ADAM17/PSEN1/SNW1/HDAC1/JAG1/KAT2B/DVL1/DLL1/CIR1/EP300/HES5/NUMBL/MAML1/NOTCH1/HES1/CTBP2/CTBP1/KAT2A/NOTCH3/DTX3L/NUMB
KEGG_BETA_ALANINE_METABOLISM	KEGG_BETA_ALANINE_METABOLISM	KEGG_BETA_ALANINE_METABOLISM	22	0.486187368054777	1.59357706579962	0.024447212706322	0.0529210251525088	0.0266421636923385	2721	tags=32%, list=12%, signal=28%	HIBCH/ALDH9A1/ALDH2/ALDH3A2/ECHS1/ALDH7A1/HADHA
KEGG_VASCULAR_SMOOTH_MUSCLE_CONTRACTION	KEGG_VASCULAR_SMOOTH_MUSCLE_CONTRACTION	KEGG_VASCULAR_SMOOTH_MUSCLE_CONTRACTION	105	-0.256386	-1.37051	0.0266729059429106	0.0565070696087749	0.0284474949975526	3883	tags=29%, list=17%, signal=24%	CACNA1S/PLA2G2F/MYL9/KCNMB2/PLA2G12B/PLA2G6/ADCY4/MYLK3/MYLK2/RAMP2/GUCY1A2/AVPR1B/ARAF/CYP4A11/PRKCB/CACNA1D/PRKCQ/CALCRL/ADCY5/CACNA1F/ADCY1/RAMP3/ADORA2A/ACTG2/KCNMB3/PLA2G2D/PTGIR/KCNMB1/PLA2G5/PLCB2
KEGG_PURINE_METABOLISM	KEGG_PURINE_METABOLISM	KEGG_PURINE_METABOLISM	148	0.294372073709797	1.38989698481958	0.0267180166084968	0.0565070696087749	0.0284474949975526	6541	tags=39%, list=29%, signal=28%	ENTPD5/POLR3B/AK4/RRM1/POLD3/ADK/POLE2/POLR3G/POLR3C/HPRT1/DCK/PAICS/POLR1D/ADCY9/NUDT9/POLR1E/POLR2I/GMPS/POLA1/GART/GUK1/PRPS2/ENTPD3/NT5C2/IMPDH2/POLR2B/NUDT5/NT5C3A/GUCY2C/POLR1C/PNPT1/POLE3/POLR3F/POLR3K/POLD2/POLR2G/RRM2B/ADCY7/GDA/DGUOK/POLR2H/NME1-NME2/POLR2F/APRT/AMPD3/PDE6D/RRM2/ADSL/PFAS/NME1/PPAT/PNP/POLR2A/PAPSS1/NME6/POLE/ATIC
KEGG_TYROSINE_METABOLISM	KEGG_TYROSINE_METABOLISM	KEGG_TYROSINE_METABOLISM	40	0.404624967233772	1.5240895699872	0.0273192111029949	0.0571219868517166	0.028757064318942	6691	tags=45%, list=29%, signal=32%	LCMT2/ADH7/ALDH3B2/LCMT1/TRMT11/GSTZ1/ALDH3A1/MAOA/METTL6/GOT1/ADH4/METTL2B/FAH/ADH5/TYRP1/GOT2/COMT/DCT
KEGG_INSULIN_SIGNALING_PATHWAY	KEGG_INSULIN_SIGNALING_PATHWAY	KEGG_INSULIN_SIGNALING_PATHWAY	134	0.301459715658854	1.40414205162715	0.0278996101364522	0.0576800928663732	0.0290380330219728	5389	tags=35%, list=24%, signal=27%	PIK3CB/MAPK1/ACACA/PRKAR2A/MKNK2/EIF4E2/PPP1R3D/CRKL/PRKX/IRS2/HK1/PTPRF/PRKAB2/IKBKB/TSC1/SOS2/RPS6KB1/GSK3B/HK2/CALML5/PRKCZ/NRAS/BRAF/SOCS4/MAPK9/MAPK8/PHKB/SOCS2/HRAS/PPP1CC/CBLC/SOS1/SREBF1/PYGL/GYS2/PRKCI/RAF1/PIK3R2/CRK/MTOR/CALML3/KRAS/PPP1CB/RPS6KB2/RHEB/CBL/EXOC7
KEGG_OTHER_GLYCAN_DEGRADATION	KEGG_OTHER_GLYCAN_DEGRADATION	KEGG_OTHER_GLYCAN_DEGRADATION	16	-0.488754	-1.60809	0.0306684141546527	0.062699868938401	0.0315651514106367	5246	tags=56%, list=23%, signal=43%	ENGASE/GBA/GLB1/HEXA/FUCA1/FUCA2/NEU3/MAN2B1/NEU1
KEGG_SNARE_INTERACTIONS_IN_VESICULAR_TRANSPORT	KEGG_SNARE_INTERACTIONS_IN_VESICULAR_TRANSPORT	KEGG_SNARE_INTERACTIONS_IN_VESICULAR_TRANSPORT	37	0.408297886730825	1.50936329268058	0.0316614883858559	0.064018833659313	0.0322291611099516	4222	tags=38%, list=18%, signal=31%	STX6/STX19/VAMP3/VAMP8/STX7/STX8/SNAP29/STX12/VAMP7/VAMP4/VTI1B/USE1/STX17/SNAP23
KEGG_N_GLYCAN_BIOSYNTHESIS	KEGG_N_GLYCAN_BIOSYNTHESIS	KEGG_N_GLYCAN_BIOSYNTHESIS	45	-0.32462	-1.45128	0.0332681017612524	0.0665362035225049	0.0334964868992015	2327	tags=29%, list=10%, signal=26%	MGAT2/MGAT3/RPN2/MAN1A1/MAN2A2/DDOST/RPN1/MGAT1/MOGS/B4GALT3/FUT8/GANAB/ST6GAL1
KEGG_RENIN_ANGIOTENSIN_SYSTEM	KEGG_RENIN_ANGIOTENSIN_SYSTEM	KEGG_RENIN_ANGIOTENSIN_SYSTEM	17	-0.469734	-1.57993	0.0364789849325932	0.0721734755655607	0.0363344728247674	2477	tags=29%, list=11%, signal=26%	AGTR2/AGT/MAS1/REN/MME
KEGG_SPHINGOLIPID_METABOLISM	KEGG_SPHINGOLIPID_METABOLISM	KEGG_SPHINGOLIPID_METABOLISM	33	0.41391881258397	1.49560436791168	0.037423587296854	0.0729027570227992	0.0367016168078166	5260	tags=48%, list=23%, signal=37%	SPTLC1/SGMS1/SPTLC2/DEGS1/SGMS2/SGPL1/DEGS2/SGPP2/ASAH1/KDSR/SMPD2/SGPP1/SMPD3/ACER1/UGCG/GLA
KEGG_PROSTATE_CANCER	KEGG_PROSTATE_CANCER	KEGG_PROSTATE_CANCER	89	0.324530521165112	1.42109472967801	0.03764001041938	0.0729027570227992	0.0367016168078166	7004	tags=47%, list=31%, signal=33%	PIK3CB/MAPK1/IGF1R/PDGFC/CREBBP/FGFR2/PTEN/IKBKB/CCNE2/SOS2/GSK3B/EGFR/NRAS/CHUK/BRAF/HRAS/CCND1/ERBB2/EP300/HSP90AA1/SOS1/RAF1/PIK3R2/MTOR/CREB1/KRAS/TCF7L2/CDKN1A/CTNNB1/TCF7L1/MDM2/E2F3/NFKB1/NFKBIA/FOXO1/TP53/CASP9/HSP90AB1/GSTP1/AR/PIK3R1/PIK3CA
KEGG_MTOR_SIGNALING_PATHWAY	KEGG_MTOR_SIGNALING_PATHWAY	KEGG_MTOR_SIGNALING_PATHWAY	50	0.369322421338998	1.45204161556324	0.0382714305888999	0.0733535752953914	0.0369285733752543	7027	tags=46%, list=31%, signal=32%	PIK3CB/MAPK1/EIF4E2/ULK3/TSC1/ULK2/RPS6KB1/CAB39L/CAB39/BRAF/RPS6KA3/RICTOR/PIK3R2/MTOR/RPS6KB2/RHEB/EIF4E/VEGFA/ULK1/PRKAA1/PIK3R1/PIK3CA/EIF4B
